# Supplementary material for: Juvenile Huntington’s Disease and Other PolyQ Diseases, Update on Neurodevelopmental Character and Comparative Bioinformatic Review of Transcriptomic and Proteomic Data
Source: Front Cell Dev Biol. 2021 Jul 1;9:642773. doi: 10.3389/fcell.2021.642773 (PMC8281051; doi:10.3389/fcell.2021.642773)
Supplement: Supplementary Table 5 — Proteomic data included in the bioinformatic comparative study and CPDB GO term over-representation analysis of collected data. Up- and downregulated proteins were retrieved from the main figures or tables or from Supplementary Material provided with the publications. A cut-off of p-value < 0.05 was generally considered as significant. [file Table_5.XLSX]

## Sheet: dataset
							HUMAN															MOUSE																					COMPARISONS
Supplementary Table S5. Proteomic data included in the bioinformatic comparative study. Data were retrieved from the main figures or tables or supplementary material provided with the publications.							HD															HD						SCA1		SCA2		SCA6		SCA7		SCA17		SBMA		DRPLA			JUVENILE HD - HUMAN					ADULT HD - HUMAN
A cut-off of p value < 0.05 was generally considered as significant.							JUVENILE - iPSC		ADULT - ESC		JUVENILE - ESC		ADULT - NPC		JUVENILE - NPC		JUVENILE - neurons		ADULT - neurons			JUVENILE - brain / neurons		Merienne et al., 2019		Agostoni / Hervas-Corpion / Merienne		JUVENILE															iPSCs (GENES) vs. iPSCs (PROTEINS)	NPCs (PROTEINS) vs. NSCs (GENES)	NPCs (PROTEINS) vs. NSCs (GENES)	NPCs (PROTEINS) vs. neurons (GENES)	NPCs (PROTEINS) vs. neurons (GENES)	neurons (PROTEINS) vs. neurons (GENES)	neurons (PROTEINS) vs. neurons (GENES)
							iPSC DOWN (42)	iPSC UP (10)	ESCs DOWN (3)	ESCs UP (0)	ESCs DOWN (3)	ESCs UP (0)	NPCs DOWN (68)	NPCs UP (61)	NPCs DOWN (96)	NPCs UP (59)	neurons DOWN (0)	neurons UP (67)	neurons DOWN (51)	neurons UP (49)		neurons DOWN (158)	neurons UP (178)	STRIATUM DOWN (482)	STRIATUM UP (331)	BRAIN DOWN (1866)	BRAIN UP (1412)	Purkinje cells DOWN (44)	Purkinje cells UP (27)	DOWN (0)	UP (0)	DOWN (0)	UP (0)	DOWN (0)	UP (0)	DOWN (0)	UP (0)	DOWN (0)	UP (0)	DOWN (0)	UP (0)		DOWNREGULATED (1)	DOWNREGULATED (0)	UPREGULATED (0)	DOWNREGULATED (1)	UPREGULATED (1)	DOWNREGULATED (1)	UPREGULATED (3)
HUMAN - legend to the list of genes (color coding related to the publication source)						Set cut-off	RPS18	YWHAE	HTT		HTT		CRABP2	TTN	ABHD12	AGRN		NHP2L1	COL1A1	TMSB10		Uqcrb	Mbp			Homer3	Oprl1	Dbi	Tba4a														RPS18	ABHD12	AGRN	ABHD12	AGRN	COL1A1	TMSB10
Author	Color coding	Disease	CAG nr	Onset	Cell type		RPL38	EEF1B2	MFAP1		MFAP1		PDE1A	DNAJC8	AGRN	AK1		RPL18	MYH11	BIN1		Hba	Hba			Sorcs3	Necab1	Atp5k	Vata														RPL38	AGRN	AK1	AGRN	AK1	MYH11	BIN1
Ooi et al., 2019		HD	45-81Q	juvenile and adult	ESCs, NPCs	pval < 0,05; padj < 0,05 / w/o log2FC (-1,5;1,5)	RPS13	RPL29	CTR9	data not found	CTR9	data not found	TBL1X	BZW1	AHCYL1	ALDH2	data not found	HNRNPC	GSTT2	ORM1		Calm	Ch10			Tmem62	Gm22749	Try10	Ainx	data not found													RPS13	AHCYL1	ALDH2	AHCYL1	ALDH2	GSTT2	ORM1
Ratovitski et al., 2016		HD	unknown	adult (established by the age)	brain post-mortem	qval < 0,05 (pval unknown)	RPL6	SERBP1					ZNF3	PGM2	ALDH2	BAG2		RPS23	COL1A2	SERPINA1		Fkbp1a	Cx6b1			Gm5897	Slc44a5	Krt90	Stxb1														RPL6	ALDH2	BAG2	ALDH2	BAG2	COL1A2	SERPINA1
Sch ̈onberger et al., 2013		HD	42-49Q	adult	brain post-mortem	pval < 0,05 (padj and log2FC unknown)	RPLP1	ACTG1					GLUL	NCKAP1	ALDH7A1	CCDC85C		RPL14	MYBBP1A	CD38		Ubiq	Cyc			Gm4983	Gm14496	Ndua4	Aldoc														RPLP1	ALDH7A1	CCDC85C	ALDH7A1	CCDC85C	MYBBP1A	CD38
Chen et al., 2012		HD	unknown	adult (established by the age)	brain post-mortem	pval < 0,05 (padj and log2FC unknown)	SSRP1	TCP1					ISYNA1	PTK2	ARGLU1	CHTOP		NCL	COL14A1	ADIRF		Cah2	Calm			Mapk12	Msh3	Home3	EG433182														SSRP1	ARGLU1	CHTOP	ARGLU1	CHTOP	COL14A1	ADIRF
Świtońska et al., 2019		HD	71 and 109Q	juvenile	iPSCs	pval < 0,05	GDI2	STRF8					ELAVL2	ZYG11B	ATF2	DCX		DDX5	DYN1	FGA		Glna	Stmn1			Scnn1g	Ighe	Nduv2	Hnrnpa1														GDI2	ATF2	DCX	ATF2	DCX	DYN1	FGA
Ramdzan et al., 2017		HD	97Q	juvenile	neural cells	pval unknown (all supp. table)	PTGES3	HIST1H2BM					XPC	ELAC2	BZW1	DDX24		NOP58	SH3G2	CD109		Pp2ba	Yes1			Mrps26	Treml4	2210010C04Rik	Eno2														PTGES3	BZW1	DDX24	BZW1	DDX24	SH3G2	CD109
McQuade et al., 2014		HD	45-48Q	adult	neural cells	main tables only - most significant	PHB2	GANAB					SUN2	AHCYL1	BZW2	DLG3		RPL4	HBB	GNG8		Apoe	Acp1	2014-11-01	6.65E−02	Chd2	46.24	Cox5a	Gnao1														PHB2	BZW2	DLG3	BZW2	DLG3	HBB	GNG8
							CANX	VDAC1					FKBP5	UBE2N	C14orf166	DNAJC3		TOP1	PSA1	TNC		Kcrb	Acy3	1948-06-01	1.04E−01	Hist3h2ba	1999-10-01	Cx6b1	Idh3a														CANX	C14orf166	DNAJC3	C14orf166	DNAJC3	PSA1	TNC
MOUSE - legend to the list of genes (color coding related to the publication source)						Set cut-off	HSP90B1						CCDC85C	C3orf38	C3orf38	DRG1		NOP2	PSB4	TPPP3		Sodm	Ahi1	1991-05-01	1.63E−02	Gm9242	2021-04-07	Erh	Pura														HSP90B1	C3orf38	DRG1	C3orf38	DRG1	PSB4	TPPP3
Author	Color coding	Disease	CAG nr	Onset	Cell type		RPS19						XPO6	NEK9	CDC73	DSC2		RPS5	SYT1	VCAN		Snx15	Akap8l	1960-05-01	1.07E−03	Slit3	1941-06-01	Pvalb	Mpcp														RPS19	CDC73	DSC2	CDC73	DSC2	SYT1	VCAN
Deschepper et al., 2012		HD	92Q and 150Q	juvenile	BRAIN	pval < 0,05	RPL10A						TRIAP1	MSH2	CEP55	ELAC2		PARP1	TPIS	SERPINA3		Ppp1r16b	Amacr	1959-05-01	1.36E−03	Abca7	2014-06-01	Arf4	Cah4														RPL10A	CEP55	ELAC2	CEP55	ELAC2	TPIS	SERPINA3
Sapp et al., 2020		HD	140Q	juvenile	BRAIN	pval < 0,05 (main table only)	KPNB1						HMG20A	PTPN11	CHMP1A	ELAVL2		RPSA	TBB2B	S100A6		Hsp40	Ank2	1944-05-01	3.83E−02	Cnnm3	1932-05-01	Atp5l	Set														KPNB1	CHMP1A	ELAVL2	CHMP1A	ELAVL2	TBB2B	S100A6
Skotte et al., 2018		HD	R6/2 mice	juvenile	BRAIN	top 25 DOWN and UP proteins in each region - main table only	SNRPN;SNRPB						DDX24	SEPT3	CHTOP	EPB41L1		RPL7A	VATB2	CD44		Scn4b	Cbx5	2014-05-01	5.24E−02	Mapt	2021-04-05	Nduad	Ppp1cc														SNRPN	CHTOP	EPB41L1	CHTOP	EPB41L1	VATB2	CD44
Stucki et al., 2016		SCA1	Sca1154Q/2Q mice	juvenile	BRAIN	all from supp. table	ACTN4						FBXW9	RPS14	CPNE3	ERC1		DDX3X	MAOB	GFAP		Cb1	Cirbp	1979-04-01	1.80E−02	Glrx5	5.00	Tom22	Thil														ACTN4	CPNE3	ERC1	CPNE3	ERC1	MAOB	GFAP
Sap et al., 2019		HD	Q175 knock-in	juvenile	BRAIN	log2FC (-1,5;1,5) from supp. table - very big dataset	NACA						GSTZ1	CPNE3	CRABP2	FDFT1		RPL23	ATP5PF	PGAM2		Pde10	Cmpk2	2016-04-01	2.76E−02	Hap1	1993-03-01	Atp5j	Ef1a2														NACA	CRABP2	FDFT1	CRABP2	FDFT1	ATP5PF	PGAM2
							C18orf32						DCX	VCP	CSNK2B	FKBP15		GSTP1	CKB	AQP1		Gpm6b	Cnot2	2021-12-04	4.27E−03	Ankle2	1955-03-01	Rab5c	H2av														C18orf32	CSNK2B	FKBP15	CSNK2B	FKBP15	CKB	AQP1
							PFN1						ARGLU1	UBQLN2	CTR9	HDHD1		RPL22	COX6B1	SPP1		Dlp1	Copz1	1973-03-01	2.28E−02	Ccdc25	1941-03-01	Arf3	G3p														PFN1	CTR9	HDHD1	CTR9	HDHD1	COX6B1	SPP1
							GAPDH						BZW2	NELFE	DCX	HECTD1		HNRNPU	NDUFS3	ENOA		Ace	Crot	1969-03-01	1.93E−02	B2m	1938-03-01	Try4	At1a1														GAPDH	DCX	HECTD1	DCX	HECTD1	NDUFS3	ENOA
							CALR						AK1	FDFT1	DDX24	HMGN1		RPL30	SEC16A	COF1		Acy1	Ctsa	1955-03-01	4.13E−02	Eif4ebp2	1937-03-01	Vsnl1	Ywhab														CALR	DDX24	HMGN1	DDX24	HMGN1	SEC16A	COF1
							RPS27A						FKBP9	FKBP15	DHFR	HSPD1		HIST1H4A	YWHAE	DPYL2		Adora2a	Cttnbp2nl	2025-03-01	1.96E−02	Syne2	1930-03-01	Hspa9	Q5SX58														RPS27A	DHFR	HSPD1	DHFR	HSPD1	YWHAE	DPYL2
							RBBP4						TOR3A	PCNT	DIABLO	IDH3A		RPS2	YWHAH	DJ-1		Arc	D3Ertd751e	2025-03-01	6.82E−06	Paf1	2029-03-01	Vamp1	Tbb2c														RBBP4	DIABLO	IDH3A	DIABLO	IDH3A	YWHAH	DJ-1
							PPIB						ATF2	DYNC2H1	DLG3	KALRN		RPS8	YWHAQ	FIBB		Atp11b	Dus3l	2021-03-01	2.33E−02	Fubp3	2021-10-03	Vamp2	Srsf1														PPIB	DLG3	KALRN	DLG3	KALRN	YWHAQ	FIBB
							RPS11						RCN2	KPNA2	DNAJC3	KPNA2		LMNB1	SUDS3	ALDOA		Ccdc136	Elavl2	2014-03-01	2.33E−02	Cep290	2021-09-03	Ncs1	Gnb1														RPS11	DNAJC3	KPNA2	DNAJC3	KPNA2	SUDS3	HIST1H1B
							DDX21						MAP2K1	SMC2	DNAJC8	LAMB1		RPS14	RHOA	ACTG		Cdkl5	Elavl3	1996-02-01	5.26E−03	Myo9a	1994-02-01	Arf5	Eef1a1														DDX21	DNAJC8	LAMB1	DNAJC8	LAMB1	RHOA	ACTG
							TP53						CSNK2B	ERC1	DPP3	LAMC1		FBL	ZNF148	GSTM2		Chmp1a	Enpp6	1994-02-01	6.00E−02	Crk	1994-02-01	Ppib	Arf6														TP53	DPP3	LAMC1	DPP3	LAMC1	ZNF148	GSTM2
							AYTL2						SUN1	GSTP1	DYNC2H1	MYCBP2		RPL11	CCDC14	G3P		Ckm	Fam81a	1994-02-01	5.82E−02	Nudt12	1992-02-01	Dynll2															AYTL2	DYNC2H1	MYCBP2	DYNC2H1	MYCBP2	CCDC14	G3P
							HSP90AA1						C14orf166	DIABLO	ELAVL2	NDUFA6		RPL8	ACTB	HBA		Clic6	Fbxo22	1986-02-01	4.82E−02	Mri1	1985-02-01	Uqcr10															HSP90AA1	ELAVL2	NDUFA6	ELAVL2	NDUFA6	ACTB	HBA
							XRCC6						WDR12	NUDT3	EXOC1	NELFE		RPL12	G6PD	HBB		Cryab	Flnb	1984-02-01	1.96E−05	Rwdd1	1985-02-01	Mrpl12															XRCC6	EXOC1	NELFE	EXOC1	NELFE	G6PD	HBB
							LUC7L3						THOC3	DRG1	EXOC4	NUDT3		KPNB1	COX7A2	HSP71		Cyp2j9	Ftl1	1977-02-01	2.98E−03	Dcc	1979-02-01	Cisd1															LUC7L3	EXOC4	NUDT3	EXOC4	NUDT3	COX7A2	HSP71
							GNB2L1						NADK2	SPECC1	EXOSC10	PCNT		HNRNPA2B1	NDUFA4	PRDX2		Cyp2s1	Fundc2	1977-02-01	7.92E−02	Gprasp1	1977-02-01	Ddt															GNB2L1	EXOSC10	PCNT	EXOSC10	PCNT	NDUFA4	PRDX2
							PRDX6						POR	TOPBP1	FBXW9	PJA1		RPL24	NDUFS8	PRDX6		Dcun1d2	Gaa	1976-02-01	2.31E−02	Rp2	1970-02-01	Hspe1															PRDX6	FBXW9	PJA1	FBXW9	PJA1	NDUFS8	PRDX6
							HIST1H2AH						EXOSC10	SMS	FKBP5	PJA2		CENPV	MT-CO2	PSA2		Etnppl	Glo1					Pcsk1															HIST1H2AH	FKBP5	PJA2	FKBP5	PJA2	MT-CO2	PSA2
							TPI1						MYCBP2	HMGN1	FKBP9	PTPN11		LMNA	UQCRFS1	TBA1C		Fdps	Gm20498					H2a2b															TPI1	FKBP9	PTPN11	FKBP9	PTPN11	UQCRFS1	TBA1C
							SSB						RAB18	ALDH7A1	GAB1	PYGB		EIF6	UQCRC1	C1orf128		Fkbp5	Gng4					Psap															SSB	GAB1	PYGB	GAB1	PYGB	UQCRC1	C1orf128
							RPS4X						RTN4	LAMC1	GLUL	R3HDM1		DDX21	UQCRC2	DYNLL1		Gabra5	Gprasp1					Bdh1															RPS4X	GLUL	R3HDM1	GLUL	R3HDM1	UQCRC2	DYNLL1
							EIF5A						IST1	SHROOM3	GRHPR	RPS14		CLTC	ATP5AT	H2BS1		Gjb6	Hap1					Cd81															EIF5A	GRHPR	RPS14	GRHPR	RPS14	ATP5AT	H2BS1
							ACTN1						MESDC2	USP11	GSTP1	RRS1		VIM	ATP5B	ENO3		Grid1	Hist1h3a					Arhgdia															ACTN1	GSTP1	RRS1	GSTP1	RRS1	ATP5B	ENO3
							HNRNPL						TMEM245	BAG2	GSTZ1	RTN4		TP53	CYB5R3	BASP1		Grin2a	Irgm1					Prdx1															HNRNPL	GSTZ1	RTN4	GSTZ1	RTN4	CYB5R3	BASP1
							RPS3A						GRHPR	DSC2	HDHD1	SIPA1L2		HNRNPM	AIF	GNB4		Hexa	Isg15					Rhob															RPS3A	HDHD1	SIPA1L2	HDHD1	SIPA1L2	AIF	GNB4
							HSD17B4						NPEPPS	PYGB	HMG20A	SMC2		RPS7	CPT1	GSR		Homer3	Kiaa1109					Rpl22															HSD17B4	HMG20A	SMC2	HMG20A	SMC2	CPT1	GSR
													RRS1	RPAP2	HMGN1	SPECC1		DNAJA1	mGPDH	HIST1H1A		Itpka	Luc7l2					Jup															ALPG	HMGN1	SPECC1	HMGN1	SPECC1	mGPDH	HIST1H1A
													PTP4A2	PJA1	IDH3A	SUN1		TARDBP	17β	HIST1H1B		Kcnip2	M6pr					H4															CLEC2A	IDH3A	SUN1	IDH3A	SUN1	17β	ALDOA
													TXN	ZGPAT	IST1	SUN2		YTHD	HSD10	HIST1H1C		Kcnj10	Macrod1																				TMSB15A	IST1	SUN2	IST1	SUN2	HSD10	HIST1H1C
													MTHFR	MAGED1	ISYNA1	TBL1X		TAGLN2	RDX	HIST1H1D		Kctd4	Map3k4																				MAGEA1	ISYNA1	TBL1X	ISYNA1	TBL1X	RDX	HIST1H1D
													CTR9	LAMB1	MAGED1	TMSB15B		PKM	MYL6	HIST1H1E		Lrrtm1	Mapt																				ALPPL2	MAGED1	TMSB15B	MAGED1	TMSB15B	MYL6	HIST1H1E
													EXOC1	R3HDM1	MAP2K1	TOPBP1		PCBP2	ACTN4	HIST1H1T		Mug1	Marcksl1			M1ap	Meis1																MEGEA4	MAP2K1	TOPBP1	MAP2K1	TOPBP1	ACTN4	HIST1H1T
													RPS3A	ALDH2	MESDC2	TRIAP1		HSPA1B	PFN1	VCL		Myh10	Mblac2			Sema4a	Dcdc5																MAGEA8	MESDC2	TRIAP1	MESDC2	TRIAP1	PFN1	VCL
													KALRN	HDHD1	MSH2	UBE2N		DDX17	IQGAP1			Myl4	Mri1			Rgs8	Mex3a																TBX15	MSH2	UBE2N	MSH2	UBE2N	IQGAP1	WDR76
													PPCS	DHFR	MTHFR	UBQLN2		RBM14	TLN1			Pde10a	Mycbp2			Inpp5j	Ipcef1																IL7R	MTHFR	UBQLN2	MTHFR	UBQLN2	TLN1	RTKN2
													SCAF1	USP9X	NADK2	USP11		PCBP1				Penk	Myl6b			Adrbk2	Exd2																TBX18	NADK2	USP11	NADK2	USP11	MEG3	TMEFF2
													UBE2L3	TMSB15B	NCKAP1	USP9X		HNRNPH1				Pla2g7	Nova1			Unkl	Clcc1																HOXB6	NCKAP1	USP9X	NCKAP1	USP9X	ZNF736	C8orf34
													RAB8A	GAB1	NDUFA6	VAT1L		HSPA8				Ppp1r16a	Oprm1			H1f0	Slc25a27																FOXF2	NDUFA6	VAT1L	NDUFA6	VAT1L	NLRP2	GLMP
													AGRN	CEP55	NEK9	VCP		PRRC2C				Ptpn5	Pcsk1n			Gm23927	Zfp462																MIR20B	NEK9	VCP	NEK9	VCP	SNHG24	NEGR1
													IDH3A	HECTD1	NELFE	WLS		RENT1				Rasd2	Pds5a			Agbl2	Sdpr																MYBPH	NELFE	WLS	NELFE	WLS	ZNF280D	KLHL1
													EXOC4	ABHD12	NPEPPS	ZGPAT		FUS				Rasgrp1	Pmm2			Klk5	Pcgf6																LOC404266	NPEPPS	ZGPAT	NPEPPS	ZGPAT	NEAT1	RAD51
													PAFAH1B1	PJA2	NUDT3	ZNF3		HNRNPF				Rasgrp2	Psmd4			Eya2	Ankrd10																PITX1	NUDT3	ZNF3	NUDT3	ZNF3	ZNF229	NPR3
													CHTOP	VAT1L	PAFAH1B1	ZYG11B		DNAJC7				Rem2	Ptprn			Gm11710	Eif2ak4																HAND1	PAFAH1B1	ZYG11B	PAFAH1B1	ZYG11B	OR7D2	OXTR
													CHMP1A	WLS	PDE1A			DNAJB1				Rgs9	Qrsl1			Btg1	Wdr59																SOX17	PDE1A	TIMP1	PDE1A	BGN	SNORD114-3	ATG10
													DNAJC3	EPB41L1	PGM2			DNAJA2				Rin1	Ralyl			Gm9948	Ptcra																LOC339535	PGM2	ELN	PGM2	LAMB1	ZNF37A	TRIL
													RAD23A		PJA1			HNRNPH2				Sec14l1	Rlbp1			Gm23145	Armcx5																MLIP	PJA1	PDE8A	PJA1	FBLN1	SART1	CHAC2
													DPP3		PJA2			HTT				Serpina1a	Rnpep			Gm25120	Plxna2																COL3A1	PJA2	COL6A1	PJA2	IKBKAP	EFHC2	CHEK1
													CDC73		POR			CNN3				Serpina3m	Rpl37a			Plvap	Rnf144b																GATA4	POR	PDE3A	POR	SLC35F2	DPP6	ZNF599
													DLG3		PPCS			SEPT2				Serpinb1a	Scrn2			Kcnq2	Dpp10																B3GALT2	PPCS	EHD2	PPCS	CYTL1	PTH2R	DYNLL2
													NDUFA6		PTK2			SGTA				Slc18a2	Sf3b6			Foxa2	Rtp1																MMP28	PTK2	NR3C1	PTK2	CBFA2T2	SLC25A36	EMSY
													HSPD1		PTP4A2			HSPB1				Snrpc	Sh3bgrl			Icmt	Tmem246																PAX8-AS1	PTP4A2	NUPR1	PTP4A2	DCN	ZNF506	BRD7
													SIPA1L2		PTPN11							Sparc	Stat1			Crtam	Cacna1b																GLT6D1	PTPN11	SFXN3	PTPN11	KLHL5	RABGAP1L	ZNF594
															PYGB							Spata2l	Tstd3			Arsi	Peg3																AGAP7P	PYGB	FAM20A	PYGB	ADGRE5	KCNA1	EXOG
															RAB18							Sypl1	Ublcp1			Tiam1	Fndc3a																HERC2P8	RAB18	COL6A2	RAB18	SLC44A3	ALMS1-IT1	PDZRN4
															RAB8A							Syt6	Usp4			Ifnab	Tmem159																ZNF662	RAB8A	GARNL3	RAB8A	CSGALNACT1	HACD1	ID1
															RAD23A							Tanc1	Vwa5a			Hey2	Acot4																CBSL	RAD23A	CSMD3	RAD23A	PCOLCE	PRKD2	KIAA1524
															RCN2							Tmod1	Wdr5			Rtn4rl1	Elk3																POSTN	RCN2	ARHGAP31	RCN2	TIMP1	OFD1	AGBL5
															RPAP2							Tph2	Tubb2b			Tk1	Mllt4																RP11-455F5.6	RPAP2	KCNH2	RPAP2	NRIP2	MAP7D2	ZNF311
															RPS3A							Trmt112	Kiaa1549			Klf10	Gm22887																RPL13P12	RPS3A	KIAA1324	RPS3A	CTSC	LOC654342	USP51
															RTN4							Wfs1	Apoc3			Galnt10	D930015E06Rik																BMS1P8	RTN4	PLXDC1	RTN4	CRISPLD2	MALAT1	RAB3B
															SCAF1							Wipf3	Cacna2d2			Lurap1	Gm8793																RP11-455F5.3	SCAF1	EMILIN1	SCAF1	RASL12	RAB18	ZFHX4-AS1
															SEPT3							Serpina3k	Elavl1			Trib1	Gm13181																COX20P1	SEPT3	NFIC	SEPT3	UXS1	NRF1	FSTL1
															SHROOM3							Htt	Gng11			Gm26441	Cntn5																AGAP12P	SHROOM3	ANTXR2	SHROOM3	ITGA4	SAP30L	TTC30A
															SMS							Rab3il1	Slc4a1			Gprc5c	Erbb4																ACTA1	SMS	A2M	SMS	BCAP31	RIF1	GOSR2
															SPECC1							Gatc	Ly6h			Wnt3	Usp48																RP11-707O23.5	SPECC1	COL5A1	SPECC1	ELOVL1	S100A6	TTC30B
															SUN1							Cds1	Src			Tmem200b	Krt42																INTS4P1	SUN1	ADAMTSL3	SUN1	METAP1D	BBOF1	CFAP126
															SUN2							Mt3	Elavl4			Fam154b	Bbx																HERC2P4	SUN2	SMARCA2	SUN2	POSTN	TXNL1	ACTL6B
															TBL1X							Ankrd63	Slc25a13			Tcea3	Usp29																MTCO1P2	TBL1X	EFCAB13	TBL1X	TTC39B	DCBLD2	DHFR
															THOC3							Rpl35a	Dcakd			Il1f8	Cers4																CNTNAP3B	THOC3	LMNA	THOC3	MYO18A	ARHGAP36	OCLN
															TMEM245							Synpo	Rpl36a			Stk35	Fam60a																RNU6-2	TMEM245	NFIB	TMEM245	DSCC1	PDK3	PCDH10
															TMSB15B							Atp6v0c	Iglon5			Tmem231	Mios																RNVU1-17	TMSB15B	NFIX	TMSB15B	B4GALNT3	NNAT	MTRF1
															TOR3A							Nrgn	S100a4			Nr2f6	Sfxn1																RP11-553A10.1	TOR3A	COL6A3	TOR3A	FAM129B	NKX2-1	CDH8
															TTN							Ugt8	Ntng1			Smarcd2	Sdc2																LDHC	TTN	PARVB	TTN	SMARCA2	CAT	TTTY14
															TXN							Prkcd	Gpc1			Hes6	Nalcn																SERPINB4	TXN	ARHGAP24	TXN	LCT	GSTT1	ZNF702P
															UBE2L3							Sfr1	Tmed2			Slc16a10	Ttll1																PRRX1	UBE2L3	TMTC1	UBE2L3	PDE4D	COL8A1	HIST1H2AH
															UBQLN2							Crocc	Naprt			Fuca1	Dzip1																RP11-378A12.1	UBQLN2	EBF2	UBQLN2	PIEZO1	SFTA3	UPK3BL
															WDR12							Hist2h2ac	Thtpa			Arhgap26	Plxnc1																RP11-192H6.2	WDR12	TNC	WDR12	SYNE2	DDIT4L	RBL1
															XPC							H2afv	Fyn			Jade2	Stard9																PAX8	XPC	COL12A1	XPC	C1S	FRZB	KIAA0101
															XPO6							U2surp	Fam120c			Xk	Rnf128																PPP1R17	XPO6	WNK4	XPO6	NOS1	MT1E	GRTP1
															ZNF3							Rad23a	Vps4a			Gzme	Frmd3																OTOF	ZNF3	PZP	ZNF3	MYC	GABBR2	FSIP1
																						Enpp5	Rnf17			Fbrsl1	Rgs9																ABI3BP	KIF21A	PLP2	CFC1	CIITA	IGFBP3	E2F8
																						Cab39l	Nrn1			Prr14l	Magi1																FLJ13224	LRP2	CMYA5	PKD1L2	TMEM19	IFITM3	DPPA4
																						Lypla1	Pcp2			Rassf3	Prrg3																WASH5P	ERC2	COL16A1	GATA3	CYP1B1	FAM107A	ZNF850
																						Znf638	Ca4			Ece1	Ptbp3																LRRC37A11P	NCKAP5	GAB3	SNRPN	FSCB	LGALS1	VSNL1
																						Scgn	Rpl36			Tmsb15a	Ahsa2																HSPA8P4	PPP1R1A	NAV3	SNORD114-2	SVEP1	TGFBI	PEX5L
																						Ttc19	Apoa4			Plxna4	Syn3																RPL10P15	DPP10	SRPX2	MYO3A	CPS1	MT1F	ITGA2
																						Rgs7bp	Sec61b			Cst11	Gm10750																TMEM173	CDH6	ACP3	Cfap43	HHIPL2	TNC	ARL17B
																						Spon1	Add2			Thoc6	Adra2c																LINC00309	ZMAT1	ITGA1	SNORD113-3	DHX37	DLX1	CCNE2
																						Tomm40	Srsf4			Cep95	Cyp2a12																RP11-216N14.5	ADGRB3	PDE7B	MEG3	PDGFRA	MT1X	ZNF135
																						Gstk1	Nefl			Casq2	Hecw1																LTF	ANO5	BDNF	HOOK1	MBNL3	MT1A	LOC101929774
																						Serpina1e	Tpm4			Rny1	Pag1																LAMP5	CNTNAP2	KLF5	VSX2	UAP1	LINC00403	OLFM3
																						Ppp1r1b	Lmnb2			6330403A02Rik	Csrnp3																SDSL	FREM2	THSD7B	CFC1B	SAMD4A	COMT	MTHFD2L
																						Hint2	Nefh			1700109H08Rik	Tro																NOP56P1	ABCB4	BICC1	NKX6-1	ENPP2	SPARCL1	CDC6
																						Slc1a2	Cenpv			Slc25a29	Nav3																SFRP4	GNAL	PDE4DIP	MYO7A	COPZ2	LHX6	KANSL1L
																						Tmed10	Fgg			Srgap1	Gpatch8																POLRMTP1	SYCP2L	MMP13	OPRK1	WDR33	DLX5	CENPU
																						Mdga2	Snrpb			Hap1	Rit2																SAMD5	C3orf15	AHR	TTLL9	C19orf66	HLA-C	C1orf53
																						Pygm	Ncald			Nxph1	Homer2																AC108448.3	PCLO	TMEM173	SLC12A5	CDC25B	HTR2C	TCF7L2
																						Igsf21	Ruvbl2			Gm10432	Gm24452																XXyac-YX155B6.5	SLC1A6	PAMR1	XDH	GRN	CD247	LINC00648
																						Cox6c	U2af1l4			Hes1	Rnpep																PIK3R2	ST8SIA2	PARVG	HPS5	SIRPA	MT1H	KLHL32
																						Cntn4	Rpl30			Twsg1	Ano5																RP11-2E17.2	AMPH	IFI16	MRC1	RNF135	CFI	SHCBP1
																						Mal2	Hist1h4a			Cntnap5b	Slitrk2																ZNF300	GCNT2	STEAP4	C22orf42	NIPAL2	PCSK1	MCM10
																						Adcy5	Sh3bgrl2			C1ql3	Parp8																FOSL1	DMRTA1	COL21A1	DNAH3	ADGRF1	ANO1	EFCAB2
																						Cdh13	Hdgfl3			Lrfn2	LOC102642047																CDKN1A	SHC3	ABI3BP	IGHG1	FER1L6	IFITM2	ST8SIA4
																						Slc6a1	Lmna			Ltbp3	Dbpht2																TP53	RASGRP1	FIBIN	SRSF10	SMTN	COL1A2	LOC101929759
																						Slc4a10	Nxf1			En2	Nap1l3																CH507-9B2.4	PLEKHH1	ARHGAP10	DNAH17	IQGAP1	ARHGEF6	N4BP2
																						Mobp	H2afy			Zfp472	Tmem194b																SPATA18	GABRA3	TBX18	CDH23	KYNU	PRR5L	VPS41
																						Acadl	Serpinh1			Tmem208	Gm23407																EDA2R	MYO3A	MTUS1	FAM49B	THSD7B	PLCXD3	MAB21L2
																						Dagla	Lamb2			Sh2b3	Vat1l																RP11-93G5.1	RIC3	MGP	DENND3	PGM5	C15orf52	EP300-AS1
																						Cox6b1	Rbmxl1			Dym	Prpsap1																RPS27L	NUP62CL	PRDM8	CLN3	SLC43A3	GAD1	UTY
																						Ttyh1	Tra2b			2010015L04Rik	LOC102633612																	MAL2	OGN	CFAP69	STAG1	ECHDC2	NXPH2
																						Lamtor5	Rcn1			Gm9821	Map3k5																	TSPAN2	GABRR1	NEBL	CD38	IGFBP7	ID3
																						Prrt2	Fga			Plscr3	Mir539																	SEPTIN3	ZNF804B	CPNE4	WNT5A	MT2A	THBS1
																						Aspa	H3f3a			Chrnb2	Zic5																	WDR17	LAMA2	NUP210L	ARMC3	ANXA1	NKAIN2
																						Pdcd6ip	Ablim3			Gm11709	Pde1b																	PLS1	NDUFA4L2	PIWIL4	GLIS1	HLA-DRA	FSIP2
																						Lsamp	Cbx3			Flrt1	Gm16488																	STOX1	COL3A1	GREB1	IFITM2	CAV1	PENK
																						Slc4a4	Cdh11			Atl2	Robo1																	PODXL2	CFH	PTCH1	SMARCC1	CYBRD1	SLC16A6
																						Slc6a11	Ahi1			Clcn1	Tmsb10																	MYEF2	CFHR1	MFSD4A	STARD8	MPPED2	TXLNGY
																						Sv2b	U2af2			Tcf20	Meg3																	PMEL	DPYSL5	CCDC73	MSANTD2	EFEMP2	SRSF6
																						Lamtor1	Lamc1			Zfp395	Lrrc4c																	INPP5D	C14orf162	SI	APTX	LMO1	HOXA3
																						Crtac1	Add3			Bcar1	Jazf1																	BEND7	TFAP2B	CCDC81	SLC22A4	ANGPTL4	HOXB3
																						Pgam1	Numa1			Slc6a6	Ppp1r14c																	F11R	NUP210	IL3RA	AHR	EMP1	LUM
																						Dbi	Tgm2			Mroh1	Fam163b																	AIM2	HCN4	PAX5	HTRA3	IFI27	SHOX2
																						Negr1	Snrpa1			Cables2	Aff2																	TSPOAP1	MMP17	NLRP9	SGCD	MT1G	ZFY
																						Scamp3	Msn			9130017K11Rik	Dgkb																	LAMA1	LRRC4B	HLA-DQB1	TNFAIP6	GPNMB	COL3A1
																						Slc8a1	Mylk			Mtag2	C77370																	IKZF2	KCNH1	CCNA1	CEMIP	CPQ	ALPL
																						Ahcyl2	Cbx5			Akap7	Gm16498																	FAM60A	PCDH20	GUSBP3	DIAPH2	SLC9A6	PRKAR1A
																						Tmx2	Nid1			Gm19924	Isoc1																	SRGAP3	SLC6A11	ACSL5	NNMT	C2orf40	RASL11B
																						Ntm	Gabarapl2			Aspg	Hs3st5																	GLB1L2	NTN1	CPA2	UTP20	C11orf96	WNT7B
																						Fkbp2	Afdn			Stap2	Hs6st3																	RAB3B	C12orf39	PSD	SIGMAR1	PCP4	BHLHE22
																						Btbd17	Rpl38			Aqp6	Nfxl1																	ABCG2	CLSTN2	DEFB123	CYB5R4	MYOF	ZIC2
																						Grm5	Col4a2			Car4	Nyap2																	RNFT2	C4orf19	SPTBN5	GUCY1A3	FOXG1	NR2F1
																						Kiaa0513	Wdr48			Il20rb	2410022M11Rik																	UNC13B	PCDHB18	MAP7D2	FBN1	LRRC3B	PRDM8
																						Sema7a	Vim			Svep1	Guf1																	AK7	VGLL3	REV3L	RAP1GAP	A2M	CHL1
																						Atp1a2	Col4a1			Rorc	Me3																	CACNB4	KCNJ5	LLGL2	GPD1L	ACOX2	SFRP2
																						Idh1	Cavin1			Clstn2	Slc9a9																	MLC1	LOC145845	PTPN20	RASL11B	IL33	PAX6
																						Hagh	Tpm1			Nab2	Ntf3																	GPM6A	PCDHB17	MYO1A	C5	PSMB8	NEFM
																						Slc12a5	H2afy2			Wnt7a	Cldnd2																	PHF16	GPR110	SPATA24	CXCL14	CDH6	PPP1R1A
																						Smpd3	Uba52			Mybpc3	Cacna2d1																	CCNJ	MGAT4A	ASNS	KLF5	MAOA	SLC17A6
																						Plpp3	Elavl2			Plekhf1	9030624G23Rik																	NKAIN1	MOXD1	GUSBP2	IFITM3	OLFML2A	EBF3
																						Epha4	Agrn			Ntng1	Slc16a14																	NKX2-3	NDST3	IQCH	KIAA0040	EHHADH	FOXD1
																						Vti1b	Ptbp1			Dact1	Gm10400																	COLEC10	TP63	RASGRF1	ARHGAP10	ZNF578	NHLH2
																						Slc6a17	Psmd4			Layn	Mir679																	GDF6	FAT3	GOLGA6A	C1R	ZNF717	C11orf74
																							Lama2			Galr1	AF357355																	TCF21	CTNND2	MYO5C	SP140L	TTN-AS1	TFAP2A
																							Ubqln4			Pcbp4	Irgm1																	ALOXE3	DUSP8	BCO2	ESYT1	LRRC61	NTS
																							Gfap			Kndc1	Mir409																	VIP	CD24	CLEC4C	GHR	HTR1A	DCN
																							Plekha6			Dbh	Muc15																	LOC404266	FABP4	EXD1	MATN2	MEG8	OTP
																							Ubqln2			Maf	Gm23614																	HOXB8	ADAMTS19	DOCK7	FYCO1	SPINK5	RSPO3
																							Rcc1			Gjd2	Zfp804a																	SYNPR	EFEMP1	PATJ	TLL1	SNORD113-3	TTR
																							Ssrp1			Slc16a11	Mir300																	SULT2B1	DMRT2	TEX35	VCL	MIR770	GMNN
																							Lama1			Ccdc74a	Bglap																	PITX2	MASP1	RFX2	CNTRL	EFCAB13	C6orf141
																							Magi2			Mtmr11	Mir377																	SUCNR1	PCDH17	NTN5	NCOA7	PCDHA2	SOX9
																							Rbbp4			Tll1	Glra2																	BARHL2	BRSK2	ZDHHC19	F2RL2	BCAN	TONSL
																							Lama4			Chst15	A830018L16Rik																	SSTR1	GALNTL6	ACAP1	NR3C2	H2BFM	HEG1
																							Akap2			Pitpnm3	Mir380																	HAND1	HSPB8	CMTM6	COL5A3	TTC39C-AS1	PROX1
																							Spag7			Kcnip4	Ifi203																	EGFL6	ATP2B3	GSTM3	MGP	FSIP2	SAMSN1
																							Hspg2			Zfp599	Kcnb2																	MOGAT3	TNNT2	TMC3	TRAF7	SST	STIL
																							Tra2a			Slc8a2	Tet2																	LOC100133445	HOXC10	GPR21	NMRAL1	AL450405.1	TEX15
																							Sf3a1			Ccdc120	Cchcr1																	FMO1	KCNIP1	MYL 7	CDC6	RPL10P9	SINHCAF
																							Crocc			Pagr1a	Pisd-ps1																	LCN9	NPAS4	CXXC/ /	ANXA1	NPY	CENPM
																							Top2b			Abhd14b	Krt20																	PRSS57	TSPAN2	LINGO3	TM4SF1	LYRM9	ANTXR1
																							Lama5			Syt12	Sspo																	USH1C	CLEC14A	CHRNA2	GPNMB	CIRBP	NEMP1
																							Spock2			Ccdc28b	Sgk2																	LINGO3	LYPD1	PDYN	ABI3BP	CES4A	TYW3
																										Sptssb	Tcp11l1																	CLDN1	SNTG1	SLC6A 7	CD55	TAC1	ACTL6A
																										Fam131b	Emx2os																	UBD	TMEM215	FABP6	SEC16B	CUTALP	SLC16A1
																										Tmem108	F5																	PITX1	ZFP57	1NSM2	PTPN14	HGSNAT	PTPN13
																										Plcxd3	Ltk																	ESM1	BMP8A	KCNH6	PLSCR1	RBM3	ALPK2
																										Pde2a	Onecut2																	SOX17	TXK	MALL	POLR3B	NOXA1	ILDR2
																										Gmpr	Mob3b																	RAX	MLIP	EDN1	RNF20	WSB1	LAMB2
																										Odf2	Col9a3																	CCKBR	KCNC3	POU4F2	AXL	GOLGA8B	LGR4
																										Rnf152	Arl5c																	COL6A6	PCDHGB5	CLDN3	FDPS	CRH	PBXIP1
																										Hlcs	Gm26917																	CHGA	SRRM4	PAH	ANKRD29		SPAG5
																										Esyt1	Klhl14																	LOC339535	GLDC	NEUROG2	MAP3K6		CKS2
																										4930467E23Rik	Col14a1																	HAND2	PAX8	NOS3	CCDC7		SYNJ2
																										Ak4	Vill																	TBX18	PTH2R	TAC3	SH3PXD2A		ACAA2
																										Mcam	H2-Q6																	XIST	SLCO5A1	ATG9B	PCBP3		SGO2
																										Tbata	Recql4																	ADRA2A	KIAA1804	RGS8	MUC16		TTF2
																										Cgnl1	Lck																	LRRC3B	EDIL3	NEUROD1	PI4K2B		CHEK2
																										AI118078	Aspdh																	KCP	ANXA3	FUT3	PMP22		HMG20B
																										Rasd2	Tmc3																	INSRR	INSM1	TH	SCIN		DHRS3
																										Mif4gd	Gm21967																	LUZP2	TLL1	GPR22	CFH		ADAMTS1
																										Ramp3	6430550D23Rik																	CACNA1I	PLEKHA7	NTSR1	TNS2		DDX12P
																										Rab37	Syde2																	DKFZp686D0853	DENND2D	XKR 7	NAALADL2		EGR2
																										Ets2	Chtf18																	PTGS1	INHBB	WNT7B	scel		SH3BP1
																										Tmem132a	Zfp488																	TBR1	LMX1B	SCRT2	MACF1		ZC3H12A
																										Tmem141	Cyr61																	TBX15	SALL3	LHXI	PDE5A		GPSM2
																										Nt5c1a	Atf3																	DUOXA2	NKAIN2	KCNJ9	KIAA0232		HMCN1
																										Ptprt	Cdkn1c																	C4orf31	KIAA1244	GUCA1A	ITGA1		IP6K3
																										Jup	Gm20628																	HOXB6	PROM1	PCP4L I	PRDX4		CENPN
																										Itga7	N4bp2																	NCAM2	BARX2	GRIN1	GGCX		HIST2H2BF
																										Rnf122	Has1																	CLIC5	SPOCK3	DUOX2	PRKAG1		FYCO1
																										Rpp25	Serpine1																	NKX3-2	PCDH1	REM2	CARD6		ANP32E
																										Klc2	Eda2r																	ANKRD33	PVALB	PDIA2	IGF1		PRELID2
																										Stat2	Tagap																	DUOX2	OLFM1	ABCB 1	FAP		ENPEP
																										Cerkl	Ect2																	RGS4	CCDC36	KISSIR	CPVL		WDR62
																										Cercam	Chp2																	FUT5	CSRP1	JAKMIP1	SLC39A4		MYO10
																										Tbc1d25	Ppap2c																	PRND	MFAP5	TFR2	PTHLH		PLK1
																										Vmn2r1	Il17rb																	CPXM2	ADARB2	SYNDIG I L	ESD		MT1X
																										Tubb3	Spc24																	DUOXA1	LPPR1	RASGRP I	PTRF		DOCK5
																										Galnt16	Col6a3																	PRSS50	WIF1	HMP19	GRM1		SLC1A5
																										Kcnj9	Ccl28																	HMX1	LPL	NRGN	EPHB4		CA2
																										Stk10	Fam196b																	MSX1	MYRIP	SVOP	TMBIM1		SERPINA5
																										Asic1	Kazald1																	ARHGAP20	EMX2	STMN4	OLFML2B		PARPBP
																										Smarcd3	Chdh																	C18orf2	SST	PAK7	LAMA2		AURKA
																										Usp28	Erdr1																	THRB	PCDH15	POU2F2	TNMD		NFATC4
																										AY512949	Piezo2																	VSX2	TRPM1	SCRT1	CALD1		RGS5
																										Eml3	Ada																	HAS2	SYT6	PAQRS	C7		CTCFL
																										Appl2	Shisa3																	KIF19	TNMD	HPCA	ANAPC4		EVC2
																										Ampd2	A830036E02Rik																	STAB1	HOXD10	ARHGDIG	KIF20B		SKIDA1
																										Tuba4a	Ankdd1a																	SLCO6A1	LOC401097	ELAVL3	ANPEP		SERPING1
																										Spaca6	Enpp6																	MGAT4C	XIRP1	FIBCD1	SMAD7		TESK2
																										Gls2	Atp10b																	ANPEP	EMX2OS	HAR1A	COL14A1		RHD
																										Zbtb8os	BC067074																	SYN3	FAM124A	FGF14	IGFBP4		CTNNAL1
																										Plekhh3	Nnt																	PCDHGA3	KCNJ3	MYT I L	PIGB		CHST14
																										6430548M08Rik	1500015O10Rik																	IL7R	ANKRD22	SLC17,46	ARHGAP17		HEYL
																										Arhgef37	Col17a1																	MIR20B	HTR3B	KRTAP5-ASI	LHX2		CTNNA1
																										Stmn1	Flnc																	GATA4	MRAP	MKRN3	LRRK1		HLA-DMB
																										Ebp	Gkn3																	OSTBETA	GC	KCNQ3	ACTR3C		PANTR1
																										Fnbp1	Tnnt2																	ISL1	PCP4	CELF3	TRAK2		CHST6
																										Specc1	Il12rb1																	GRIA3	SEMA3D	PDGFB	DDR2		EVC
																										Mtcl1	Col2a1																	GDF7	ARAP2	IQSEC3	FABP4		CPXM1
																										6430571L13Rik	4930513N10Rik																	VWF	LOC100188947	PPFIA 2	LGALS3		CYBRD1
																										Galnt7	Gm7120																	FXYD5	TMEM8C	CALY	FOSL2		KIAA1755
																										Pxylp1	Mfrp																	NRXN3	DSCAM	ADD2	SBNO2		LCAT
																										Nr1d1	Nxph4																	NFAM1	SLC24A2	CHRNB4	OGG1		TRIM56
																										Ache	Tpx2																	PADI3	PPIEL	UNC5A	SYNPO		HMGB1P5
																										Rasgrf1	Tmprss5																	RASL12	LRRC61	ACTL6B	NPNT		LTBP1
																										Tubg1	2210404O07Rik																	MEGF11	PRDM12	KLHL I	TPCN2		FOXJ1
																										Cln5	Wdfy1																	LOC79015	LRRC7	RBFOX3	TDO2		TP53I3
																										2610034B18Rik	Cldn14																	NNMT	LIPM	TRH	IDO1		MCM3
																										Gh	Ifnlr1																	PCDHGB7	ANKRD7	NYAP2	HMCN1		NEIL3
																										Avp	C78197																	MMP10	SLC1A2	C/ lorf35	FANCB		GSX1
																										Oxt	Pld6																	STEAP4	DEFB115	CELF4	GRAMD2		ARHGEF39
																										Lcn2	Eomes																	LOC440910	CCDC125	TTC9B	PKIB		LINC01410
																										Lhx9	Igfbpl1																	GBP2	C7orf29	GOLGA7B	ADGRD1		PLIN2
																										Mid1	H60b																	FOXA3	KHDRBS3	RAPGEF5	PTGFR		ADA
																										Wnt8b	Acy3																	S1PR5	RWDD2B	SLC18A3	MYH15		FGF18
																										Chrnb3	Gm26945																	ALX4	LOC654433	SNCB	SERTAD4		PLBD1
																										Nhlh2	2700038G22Rik																	OSCAR	DYNLT3	CA9	FILIP1L		PRODH
																										Rpl3-ps1	BC046251																	FLJ12334	TMEM132C	MT3	COL11A2		PLEKHA4
																										Gbx2	Kifc1																	TTLL10		SLITRKI	WIF1		SLC45A3
																										Retnlg	Tcfl5																	TNFRSF1B		PPP1R27	GBP1		KCNJ8
																										Pou4f1	Cdca2																	LRRC15		MFNG	ATL3		SLC2A10
																										Gm21857	Slc45a3																	MYL3		RPS6KL 1	SOCS3		GPR1
																										Gpr151	1110002J07Rik																	LOC100130238		MMP24	BMPER		PALD1
																										Mmp8	1500035N22Rik																	FMO2		KSR2	EDNRA		ATAD2
																										S100a8	Gm2420																	HAS2-AS1		GNG3	MKL2		GBX1
																										Prl	Abhd1																	SERPINA3		TRIM67	ADAM7		FIRRE
																										Tcf7l2	4933436C20Rik																	FAM7A3		GNG4	CTSH		FAM89A
																										Slc17a6	Gm5067																	HAAO		OLFM1	TNS3		FABP7
																										Abhd12b	Prdm12																	CDKN2B		SMPD3	COL1A2		PAPLN
																										Wnt9b	Onecut1																	GGT5		KIAA0319	C20orf27		FREM1
																										Slco2a1	Wt1																	LOC285456		CAMKV	COL1A1		CLSPN
																										Slc4a11	Gm21887																	PTH1R		KIF21B	EMP1		B3GNT9
																										Vipr2	Rgs8																	BNC1		RAB3A	SGK1		SLC2A4
																										Tnnt1	Prkch																	RASD2		GAD I	SPTLC3		NFKB2
																										S100a9	Hspa8																	ACCN4		SYNGR3	TGFB1I1		HIST1H2BL
																										Grp	Rgs4																	CMTM5		SYT13	VILL		LRRC37A17P
																										Calb2	Hjurp																	SLC8A1		RASGRF 1	ALDH1A3		SLC12A4
																										Nkx3-1	Clmp																	MMP28		CNTN2	SHC1		NR6A1
																										Edaradd	Drd1a																	PHYHIP		FAXC	FGFBP2		CRNDE
																										Tmprss6	Ly6a																	HES2		CACNAIE	ERG		ENOSF1
																										Shox2	Rps18																	DRD2		MYT 1	COL4A1		SMC4
																										Ngp	Gm9493																	CABP1		SYT5	FXYD1		KHNYN
																										Atp2a1	Ndufs5																			TTBK1	COL3A1		TPX2
																										NA	Rpl29																			CDK5RI	COL4A3		CCDC69
																										Mctp2	Sptb																			HCN4	ANKRD44		MOV10
																										Adamts14	Tex10																			MLXIPL	IL1RAP		OLFML2B
																										Crb1	Psma4																			PAK6	TMEM104		PARP4
																										Bst1	Ptprf																			PSD2	DSN1		CYP27A1
																										Mafa	Arpc5																			SH2D3C	SLC16A4		NKAIN4
																										Irx2	Thsd7a																			COX6B2	MYO10		QPRT
																										Ccr2	Pds5b																			LHFPL4	DLX5		RARRES2
																										G530011O06Rik	Psmg2																			CDH22	AFF2		NID1
																										Ltf	Arhgef3																			LRRC16B	SRPX2		PDGFRB
																										Dio3	Irak1bp1																			HECW1	COL6A3		BMPR1B
																										Rtp1	Sumo3																			DUSP8	SLC47A1		C1orf226
																										Fam19a4	Gabrg3																			ALDOC	EVC2		TACC3
																										Chrna3	Gpr83																			RUNDC3B	COL12A1		CCDC8
																										2010001M06Rik	Mllt11																			HILPDA	MFSD14B		IRF7
																										Igha	Galnt13																			GRIA2	PLEKHA4		LSR
																										Trpm6	Zfp385b																			RIMS1	ARHGAP18		SLC2A1
																										Epyc	Ppp1r1b																			SEZ6L	TRPM8		MTTP
																										Slc26a4	Itgb1bp1																			BSN	ARHGAP29		CDX4
																										Il16	Zdbf2																			SNAP91	S100A11		MOB3B
																										Endou	Pim2																			STMN2	EFEMP1		MFNG
																										Sec14l4	Clec16a																			AP3B2	S100A1 I		CD44
																										Mab21l1	Pbx3																			CAMK2B	KDELC2		CHD7
																										Spink8	Egr1																			PLCH2	ANXAI		NKD1
																										Vdr	Rab24																			CALB1	OSTC		MTFR2
																										Ccdc109b	Gm9774																			PTPRN2	JDP2		XRCC2
																										BC035947	Klhl8																			NKAIN1	AFAP1L2		NRARP
																										Neurod1	Tenm2																			RASSF7	NEK9		GPNMB
																										Dgat2l6	Zfp831																			PPPIRI 6B	FKBP7		FKBP5
																										Fibcd1	Gpr12																			INA	FRZB		AJUBA
																										Fzd10	Gm17180																			UNC1 3A	CSPG4		MAD2L1
																										Mrvi1	Fam45a																			NRSN1	ROR2		TAL1
																										Adcyap1	Zfp553																			RGS7BP	ATF5		MXRA8
																										0	Rab3ip																			CEND1	TMEM5 6		SLFN11
																										Plekhg4	Kcnip2																			PODXL2	ANTXR2		GREB1L
																										Steap4	1700037H04Rik																			TMEM I 45	LEPREI		TRIP6
																										Arsj	Ankrd34b																			SLIT]	NCOA1		CBX2
																										2610035F20Rik	Bloc1s6																			CDKN2D	LPAR1		NGFR
																										Dusp27	Mctp1																			SCN2A	MCU		ZNF367
																										Bdnf	Gon4l																			MYCN	FRMD6		FANCI
																										Qrfpr	Gpatch11																			ATPIA3	ANXA11		LBX1-AS1
																										A530053G22Rik	Ap1s2																			DLGAP3	MYL12A		PTTG1
																										Syt9	Foxp2																			SBK1	SLC29A1		CCNB1
																										Tac2	Prom1																			SLC7A 14	ABCA8		OLIG3
																										Glra1	Lin37																			LRP8	TRAM2		BTN2A3P
																										Tnfsf10	Scg5																			GNAO1	GAS1		ZC3HAV1
																										Prg4	Zfp612																			CPLX1	ITPRIPL2		STON1
																										Synpo2	Fosl2																			PRKAR2B	KANK2		SNCG
																										Icam1	Nipsnap1																			LRRTM2	DMPK		LPAR3
																										Rgs9bp	Per1																			GDAP1L1	DSE		LCTL
																										Igkc	Gpr45																			CSDC2	MINA		KIF24
																										Gal	Flrt3																			GRIN2D	TMEM109		SLC35D2
																										Zap70	Gm16740																			NAPB	WIFI		USP44
																										Ifitm1	Krt10																			GPR137C	FAS		HIST1H3J
																										Zmat4	Higd1a																			C 1 Oorf3 5	CYBRD1		ANLN
																										Fst	Drd2																			GPR85	GPX8		ABCG2
																										Il2rg	Snca																			GPR158	IL1R1		PRTG
																										Itga4	Nr4a1																			NYAP 1	NID1		TAF4B
																										Amigo2	Dlx5																			IGSF9	SETD7		ECT2
																										Rasl11a	BC002163																			ARHGAP33	BINI		UACA
																										Vwa7	Zfp108																			TUBB4A	CMKLR1		CTDSP1
																										Tmem26	Ccl27a																			GPRIN3	COL24A1		TYMS
																										Pomc	Gm5514																			CSRNP3	PDGFD		CENPE
																										Gm11190	Eya1																			NXPH3	CCDC3		HIST1H2BK
																										Ano5	Bcl6																			MAST1	P4HA3		COL27A1
																										Irx1	Bmp7																			TPPP	ARHGAP24		EME1
																										Crh	Dusp14																			KIF5A	SOSTDC1		DBX2
																										3110047P20Rik	Pnmal2																			RNF165	WWTR1		PLCD1
																										Cybb	Rbm43																			GPRINI	ADAMTS5		EFCC1
																										Gm10706	Acy1																			RTN1	NQO1		CA14
																										Zic2	Gm12892																			SOGA3	FGFR4		DSCC1
																										Prdm8	E430024P14Rik																			CHRNB2	SMOC2		BRCA2
																										2410018L13Rik	Dcbld1																			BNIP3	TMEM38B		SPARC
																										Plekhg1	Six3																			RASGRP 2	CEBPA		RMI2
																										Hp	Rspo1																			CAMK2N2	LHFPL2		TCF7L1
																										Etnppl	Dctn3																			AMPH	HIPK3		HLA-E
																										Smoc2	Rps6ka6																			RUNDC3A	GPRI24		GSTM1
																										Gm9946	Plekha5																			SLC1A2	SNAI2		RAB13
																										Syt15	Gm13889																			CELF5	TGFBR2		FRRS1
																										Fam83d	Klf5																			CADPS	AQPI		CKS1B
																										Trhr	C230014O12Rik																			TUBB3	SLC25A24		EFEMP1
																										Nr2f2	Myh7																			SHC3	DPT		PCLAF
																										Zic1	Gm16075																			TUBB 2B	CDH11		EPB41L2
																										Adamts15	Zfp868																			LMO1	CCDC69		LINC01896
																										Myoc	Lsm2																			LRRTM3	CYB5R1		DNMT3B
																										Nlrp10	Rgs2																			RFPL1S	SNHG5		KANK2
																										Kcnj5	Rpp25l																			TOX	PRDX6		BORA
																										Clec14a	Zfp605																			INSM1	P4HA2		IRX3
																										Frem3	Plvap																			MAPT	B4GALT1		CCDC150
																										Ppp1r3a	Shisa2																			LMTK3	TGFB3		TEAD4
																										Kdr	Foxo6																			CHRNA4	ENG		TMEM220
																										Scube2	Lpl																			SHANK1	ICREMENI		LMX1B
																										Clec2d	Obscn																			FUT9	PRRX2		MCM7
																										Slc38a5	Slitrk6																			IGFBPL 1	HAS2		WEE1
																										Gm15721	Lrrc9																			BZRAP 1	YBX3		PIF1
																										Vil1	Gm5900																			TMEM196	ARSJ		TRABD2A
																										Mmp9	Rbp4																			KIF3C	CRYBG3		SLC6A5
																										Lef1	Ttc12																			SCG3	MSX1		AK4
																										Gm694	Flywch2																			NGEF	LUM		SLC43A3
																										Anxa1	E230025N22Rik																			PFKFB4	COLGALT2		PCDH18
																										Fbln5	Slc4a11																			ST8SIA2	OGN		POU4F1
																										Avil	Adora2b																			HCN3	SVIL		FCGRT
																										9330111N05Rik	Pcdhb6																			TRIB 1	INPP4B		PLSCR1
																										Ly6a	Pcdhb3																			NELL2	CTSK		GDPD2
																										Stc1	Prss56																			SCN1A	ENPP1		FGFRL1
																										Serpinb1b	Amd2																			VEGFA	CAP2		CELSR1
																										Bhlhe22	Psmc3ip																			TMEM74B	MSRB3		GINS2
																										Upb1	Hspa1b																			SYT1	OLFML2A		IGDCC3
																										Mc3r	Gm26858																			TOX2	SERPINF1		CA4
																										Alas2	Fndc1																			PDK1	BARX1		PHOX2A
																										Vash2	Gm872																			PPP2R2C	HSPA2		FOXH1
																										Kcng2	Gm13736																			NEFL	MMP2		TRABD2B
																										F630040K05Rik	Vdr																			PRPH	SNAIL		S1PR3
																										Htr7	Gm10222																			NECAB2	PRRXI		INPPL1
																										Inadl	Gm5506																			CHD5	LRRN4CL		SNX33
																										Neurod6	Pla2g4e																			CD200	HOXA11		CDCA7
																										Nrip3	Gm11942																			MARK]	ZNF106		ADAMTS19
																										Ppic	Dnah6																			NREP	KANK4		HIST2H3D
																										Ankrd53	Sstr5																			POU3F3	TGFBR3		HOXA-AS2
																										Cdcp1	Gm10263																			ZSWIM5	BNC2		ACSS1
																										Ngf	Gm13394																			PDE2A	PALMD		RGS20
																										Gm2990	Gm26619																			UNC79	LMNA		PRKD3
																										Fbxw15	Gm7879																			SLC I 2A5	COL16A1		NHSL1
																										Itih3	Gm8980																			SNX10	FLNC		UGT2B7
																										Kcnc2	Gm7292																			PRKCG	WNT11		FAM19A4
																										Csf2rb2	Gm10260																			LMO3	FST		RNF212
																										Clec12a	Gm3650																			GRIA 1	HOXB13		BMP7
																										Gm9754	Gm11702																			NOVA2	OLFML3		HIST1H2BJ
																										Serpinb6b	Gm6356																			ONECUT2	MFAP4		RAB34
																										Ecscr	Sycp1																			CTIVND2	ID3		SMO
																										Gpr4	H2-T10																			CACNA I B	TMEM119		ACTA2
																										Ch25h	Gm12586																			MIAT	BDKRB2		TMEM155
																										Ptpn7	Gm9855																			RAB 6B	ADAMTS17		OFCC1
																										5930412G12Rik	Rps2-ps13																			KCNA6	FGL2		RHBDL3
																										Myo5c	AK157302																			C200rf112	CDKN1C		F3
																										Fbln1	BC023719																			MTMR7	CD34		RBM43
																										Zic4	Appl2																			NDRG4	HLX		ZWINT
																										Piwil2	Nptxr																			RALGPS1	PAPPA2		GALM
																										Cxcl12	Fam20a																			LRRC55	OMD		GIMAP4
																										Kcnmb2	Etnppl																			KIAA0408	LOXL2		SLFN12
																										A830012C17Rik	Gm26843																			FBXO41	SERTM1		RAD51AP1
																										Nrp1	Krt12																			NPTXR	OSR2		CDC14A
																										Dcn	Gm10654																			LIX]	GLT8D2		IFI44L
																										Ccbe1	Gm2824																			PPP2R2B	CD248		ITM2A
																										Chrna2	Nov																			BAI3	ADAMTS14		COL14A1
																										Chrm5	Nr4a2																			MCF2L	RERG		ARHGAP11A
																										Mustn1	Slc17a7																			CI QL4	COL21A1		P2RX3
																										Pirb	01,09,2004																			IC1AA1598	S100		AEBP1
																										Dusp14	Epb4,1l2																			STXBP I	TPM1		OIP5
																										Syt17	Gatm																			ATCAY	GPR133		RCC2
																										F13a1	Padi2																			HPCAL4	ENPP6		ACBD7
																										Plcb4	Zeb2																			MYO5A	SIX		LAMA1
																										Abcc12	Plp1																			APC2	VGLL3		MAP1LC3C
																										Npr1	Gm12699																			FAM131B	KCNS3		FKBP10
																										1810041L15Rik	Gabbr2																			CAMSAP3	TMTC1		AUNIP
																										Htr4	Rasgrp3																			TMEFF1	PYGM		BRIP1
																										2810011L19Rik	Bmp2k																			PBX3	TBX15		MFGE8
																										Shisa2	B2m																			CADM3	LRRC39		PON2
																										4930578C19Rik	Asic2																			SRCIN1	SEMA3G		ANTXR2
																										Vwc2l	St3gal6																			FAM219A	MME		FANCD2
																										Mgp	Adrbk2																			MMP15	TBX1		AGTRAP
																										Galnt3	Iqsec3																			BRSK1	ITGA8		TTK
																										Nkd2	Edem1																			SOX/1	FGF7		CENPA
																										Chst8	Adcy1																			SCN3B	SIX2		HMGB2
																										Gabre	Gjc3																			SLC8A1	MUSTN1		PARP14
																										Nptxr	Pde3b																			GPR56	PDGFRL		FAM111A
																										Lgr6	Pros1																			CAl2	KLF4		CDK6
																										Ahnak2	Ppfibp2																			SLC35F1	TEAD4		HS3ST3A1
																										Gbp4	Lgmn																			XPR1	IP6K3		DDIAS
																										Pln	Clmn																			CI orf61	JPH1		TNFRSF10D
																										Ifitm2	Paqr7																			PAIP 2B	ZNF667		SDC4
																										Nup35	Phldb1																			EFNB2	TR1M54		NCAPH
																										Alx4	Sall1																			RCOR2	MSC		MYCBP
																										Chrna4	Rassf2																			NFASC	PITX2		KIF4A
																										Ret	Hivep1																			PPFIA3	MYLK2		BUB1B
																										Trh	Prr5l																			SOX2-OT	KLHL30		BCL2L12
																										Tmem132c	Tmem63a																			LINGO]	OLFML1		DAZL
																										Ccno	Fgf1																			PGM2L 1	NMRK2		ERCC6L
																										Impg1	Pvrl1																			SGSM1	PTGER4		HERC2P10
																										Aim1	Rps6ka1																			SORL1	TRIM63		DIAPH3
																										Snx31	Man2b1																			FAM117B	GGTAIP		ADAMTS12
																										Medag	Tyrobp																			SYBU	HIPK4		CCDC80
																										Tex15	Snhg11																			SPATA13	XIRP1		FLVCR2
																										Igj	Tgfbr2																			KIF21A	MFAP5		ZCCHC24
																										Pglyrp1	Gfm2																			RHBDL3	DUSP13		MYO1E
																										Cldn5	Golm1																			CAMTA1	TRPC6		PRR5L
																										Mcf2	Rasgrf2																			ELAVL2	MUSK		ENPP1
																										Pter	Nckap1l																			RIC3	PPP1R3A		CD9
																										Ccdc136	Pon2																			GNAZ	KLHL41		ADGRV1
																										Tagln	Mafb																			NMNAT2	MYH3		CCNA2
																										Vwf	Il6ra																			SLC2A3	MYH2		CDT1
																										Atp6v1c2	Sez6l																			CXADR	MYF6		FERMT1
																										Prkg2	Cfh																			NRXN1	ACTCI		VGLL3
																										BC049352	Neat1																			SLC32A1	PGA5		PREX1
																										Vwc2	Robo3																			EFR3B	LDB3		PRSS35
																										Cda	Lyn																			PPM1E	ABRA		CMTM7
																										Myo1g	Itgam																			PCDH17	PCDHB 1		LBX1
																										F2r	Csf1r																			ST18	HIST2H2BE		BRCA1
																										Ier3	Hdac1																			GP1BB	DUSP5		FBLN1
																										Podxl	Abca9																			MYL1	KHDRBS3		MSN
																										Npr3	Syt13																			ZNF229	CCDC163P		NDE1
																										Prrg4	Slc38a6																			PEG3	FAM72A		KIF18A
																										Plin4	Hexb																			TFAP2B	HIST1H2AE		HOXB4
																										Scn7a	4632428N05Rik																			MTRNR2L1	CTB-193M12.5		GAS1
																										Csf2rb	Rnase4																			HOXA9	MT2A		TMEM63A
																										H2-Ab1	Faah																			TNFRSF6B	FAM72B		APELA
																										Col20a1	Dock8																			HMX2	NPTX1		EFNA4
																										Zic5	Slc37a2																			ZNF558	GUCA1A		SLC6A16
																										Adra1b	Lcp1																			PAX3	SNHG19		TGFBR3
																										Fam183b	Tmem119																			LINC00261	PLA2G3		AASS
																										Sigirr	Il10ra																			HOXB3	MT1X		ITGB5
																										Nlrc3	Hpgds																			IRX3	AC069513.4		VIM
																										Rasd1	Olfml3																			HOXB7	ALG10B		IKZF1
																										B3gnt3	Il17ra																			RP11-529K1.3	RP11-214O1.2		NMU
																										Tshz2	Ptgs1																			HOXD10	DDIT3		GBX2
																										Iqgap2	Ctss																			HOXC6	NR4A2		FXYD5
																										Micalcl	Adap2																			HOXA7	HIST1H3H		ONECUT1
																										Vrk1	Akna																			CD70	CECR7		MIR219A1
																										Pcbd1	Mpeg1																			RP11-93G5.1	MT1F		FAM83D
																										C030017K20Rik	Stab1																			HOXA10	HIST2H2AA3		MDK
																										Hcn4	Laptm5																			HOXB8	SNURF		E2F1
																										Ly6c1	Wwox																			GBX1	RCN3		CKAP2L
																										Lrrtm1	Tgfbr1																			ZNF300	HMX1		PHLDB2
																										Cd83	Ighm																			COL6A3	HIST1H1C		SLC15A3
																										Gpx3	Snhg12																			RP11-1136G4.2	RP11-498P14.5		SOX13
																										Gpr123	P2ry12																			UTY	FAM72C		CDC25C
																										Lmo1	Ctsc																			HOXC8	ITM2A		PRR11
																										Mreg	Siglech																			MGP	HIST1H2BG		ENPP2
																										Pkib	C1qa																			HOXB5	TFEB		TK1
																										Glp2r	Gpr34																			HOXC12	HLA-DMA		IL4R
																										Amotl1	Fcer1g																			TBX15	TRH		ESCO2
																										Nrp2	Lair1																			SLC6A5	RP3-395M20.12		OAF
																										Fgf10	C1qb																			HOXB6	BLOC1S5-TXNDC5		RFTN2
																										A230009B12Rik	Plcg2																			FOXF2	KLF2		ZFP36L2
																										Deptor	Lat2																			HOXB4	AP001065.15		SMOC1
																										AU021092	C1qc																			FGF19	HIST1H2BJ		C1QL4
																										Rora	Apbb1ip																			LMX1B	HIST1H3D		NOTCH3
																										Fam163a	F11r																			bP-21264C1.2	HIST1H4E		WWTR1
																										Prox1	Tlr7																			HOXC4	HIST2H2BF		SLFN13
																										Zfp423	H2-T24																			HOXA3	TMPRSS13		TNFRSF1B
																										Cck	P2ry13																			CRH	SNAI1		TRIM71
																										Adcy4	Selplg																			SLN	GSTM1		SULF1
																										Gm23600	Pik3cg																			TFAP2A	C17orf107		PMEL
																										Ppm1e	Hapln4																			RP11-510C10.4	ATP6V1G2-DDX39B		RNU5E-1
																										2310042D19Rik	Cd33																			SFTA3	HIST1H2AD		TRIM59
																										Cckar	Slc25a18																			HOXB2	SLC30A3		PYGL
																										Lyz2	Trhde																			HOXB9	HIST1H1D		PABPC4L
																										Icam2	Gfra2																			MAB21L2	RP11-20D14.6		MIS18BP1
																										Syt10	Slco2b1																			TPH2	SLC17A7		MMRN1
																										Lhfp	Kcnc2																			FOXD4L5	RP11-449H3.3		CTSV
																										Adcy8	Lpcat2																			TNMD	MTRNR2L8		SLC6A2
																										Cyp1b1	Lcp2																			OGN	HIST1H2BF		METTL7A
																										Gm15624	P2ry6																			LINC01021	CMTM5		CCDC102A
																										Psg16	Bin2																			HOXA2	MT1E		EVA1A
																										Prokr2	Fyb																			RP3-510D11.4	AC006946.16		MELK
																										Slco1a4	Tifab																			SLC5A7	AC007326.1		LRIG1
																										Wnt4	Itgb2																			HOXA5	COL22A1		OTX2
																										Acvrl1	Tbxas1																			LINC00581	GIPC3		RAD54L
																										Cthrc1	Cyth4																			COL8A1	TRIM64B		FAM181A
																										Pkn3	AF251705																			ZNF560	MT1G		MCM2
																										Nnat	Tlr13																			HMX3	FAM153A		HIST1H2AI
																										Tnxb	Capn3																			SLC16A12	MT1M		KIF23
																										Slc7a3	3110035E14Rik																			IAPP	MOS		DOCK6
																										Anxa2	Cck																			AGT	SLC2A14		KIF15
																										Adamts19	Unc93b1																			PAX7	RP11-434D12.1		SKA3
																										Atoh8	Cd180																			NKX2-1	HTN1		GNG5
																										Sox9	Necab3																			TSTD1	FAM135B		CDCA5
																										Vav3	Cadps2																			KCNJ16	KRT75		IQGAP2
																										Igf1	Cd84																			NKX2-8	AL589743.1		NUSAP1
																										Hba-a2	Vav1																			OR2L13	XXbac-BPG246D15.9		H19
																										Dusp4	Dock2																			RGS1	RP11-184E9.1		PRDM16
																										Fam19a2	Hmha1																			LHX8	ACTL8		IRX2
																										AI849053	Kcnc4																			AC241377.2	XIST		NEUROG1
																										Btbd11	Runx1																			IRX5	GP1BB		SLC9A3R1
																										Nmbr	Myo1f																			PAX8	WI2-3658N16.1		LFNG
																										Ptgds	Nxph3																			AC060834.3	VSIG1		SALL3
																										Trim59	Abcc3																			TFF3	COL4A5		GINS4
																										Fam198b	Rtn4r																			F5	NPIPB15		PLA2G3
																										Pdgfd	C5ar2																			GDNF			PIMREG
																										Zdhhc22	Satb2																			HABP2			CYYR1
																										Inpp4b	5330416C01Rik																			LHX6			FBN2
																										Gabrq	BC049635																			GBX2			HASPIN
																										Kcnip1	Gbgt1																			TPSB2			TRIM48
																										Kcnj6	Nrn1																			RP11-381O7.3			SGO1
																										Angpt2	Ang																			RP11-419J16.1			POLQ
																										Ccdc155	Nlrp1c-ps																			ACTC1			KIF14
																										Myh7b	Trim12a																			INSRR			SELENBP1
																										Tgfb2	Slc17a6																			MYLPF			GLI2
																										Cd55	Neurod2																			VGLL3			SIX5
																										Zbtb18	Gm26780																			DKK2			FGFR2
																										Pcp4	Ntn5																			FAM26E			CASP7
																										Slitrk6	Sstr3																			ART3			NCAPG
																										Plekho2	Rxfp1																			FOXA1			CCN1
																										Napepld	Tbr1																			GDNF-AS1			CYP26A1
																										Kcns3	Ccr1l1																			FST			SPC24
																										Ranbp3l																				SPON1			IRX1
																										Elavl4																				PI16			S1PR1
																										Ildr2																				TTC6			EFS
																										Scube1																				CAV1			TEAD3
																										D830044I16Rik																				FOXA2			YBX3
																										Nt5dc3																				GDF10			COL4A6
																										BC048546																				EBF3			FIGNL2
																										Pycr1																				POSTN			ACSF2
																										Hbb-bt																				ZPLD1			IMPA2
																										Ctla2a																				SAMD9			TENT5B
																										Tnc																				MYOG			EMP2
																										Zfp941																				KDR			CCN2
																										E230016M11Rik																				RP11-706O15.5			BLM
																										Plekhd1																				INPP5D			NOTCH2
																										Tek																				SIX1			KNL1
																										Cartpt																				NTRK1			KIF11
																										Crym																				NPIPA5			TICRR
																										4930447C04Rik																				SHH			HIST1H2AG
																										B3galt2																				SOX14			ITGA5
																										Col6a4																				SOHLH2			ARMC4
																										Necab1																				ARHGAP36			MYL9
																										Cd38																				EPPK1			HMMR
																										Serpinb9																				ENPP2			IRX6
																										Kitl																				FLI1			NOTCH1
																										Pnoc																				ITIH5			ORC1
																										Krt222																				ZIC1			PLA2G4A
																										Gjc1																				UNCX			LRIG3
																										Dab2																				SCN7A			HOXD3
																										Rreb1																				FOSL1			TPM2
																										Gpc4																				SPARCL1			CCNB2
																										Rspo3																				COL14A1			EXO1
																										Gjb2																				PAPPA			SUCLG2
																										Asb2																				ZNF717			SKA1
																										Bok																				C14orf105			PKN3
																										Myom1																				SIX2			SALL4
																										Grhl1																				PVRL4			NUF2
																										Gm13629																				HOXC9			PROM1
																										Syt13																				CYP1B1			LRP4
																										Nefh																				EN1			INAVA
																										Plch1																				ZIC3			CDK2
																										Lcat																				PCDHA2			LINC02582
																										Igsf1																				ZNF578			CDC45
																										Cecr2																				TACR1			HK2
																										Btbd3																				FOXC1			POU3F2
																										S100a10																				APOD			LRAT
																										Cdh9																				PCDHB8			SYDE1
																										Hlf																				CYP26A1			FAM111B
																										Kcnj3																				STEAP3			LPAR6
																										Cpne2																				LHX1			TFPI
																										Gm7292																				TIMP4			HSPG2
																										Tbr1																				ITGB4			PBK
																										Neurod2																				CECR1			MCM5
																										4921511H03Rik																				COL23A1			ANGPTL2
																										Slc17a7																				IGFBP3			TKTL1
																										Rtn4rl2																				CBLN2			MGST1
																										Sstr3																				TWIST1			E2F7
																										Gm2824																				ADCYAP1			LDLRAP1
																										BC023719																				KCNE4			HTR1D
																										Rtn4r																				TUBB8			TGIF1
																										Satb2																				GDF15			MIR302CHG
																										Gbgt1																				NKX6-2			LAMA4
																										Necab3																				KIAA0226L			GTSE1
																										AK157302																				PAX2			DEPDC1
																										Kcnc4																				PTCHD4			PHOX2B
																										Gm15425																				CDKN1A			ASF1B
																										Gm10260																				IGF1			SERPINH1
																										3110035E14Rik																				IBSP			EPHA2
																										Gm26853																				SP5			ESRG
																										Gm3650																				DSC3			TROAP
																										Slc25a18																				ASPN			DTL
																										Atp13a4																				NFATC2			CDCA2
																										Agbl4																				DIO3OS			KCNK5
																										Slc37a2																				RXRG			BIRC5
																										Gm11942																				ONECUT3			FST
																										Shank1																				RP11-575H3.1			NDC80
																										Sez6l																				BRS3			RREB1
																										Prkd2																				MSX2			SOX3
																										Camk2d																				ALPK2			KIF18B
																										Tox																				P2RX3			BOC
																										Asic2																				OLFML2A			COL4A5
																										Neat1																				EBF2			AURKB
																										Wnt2b																				ADAMTS16			ANGPT1
																										Pou2f1																				SGPP2			E2F2
																										Rpl29																				CYTL1			HES5
																										A830036E02Rik																				ANGPT1			EPHB4
																										Gm17414																				CTD-3088G3.8			NEK2
																										Krt12																				PTGER3			ESPL1
																										BC049635																				COL12A1			CEP55
																										Trim12a																				ACTA2			LITAF
																										Bfsp2																				IGFBP7			IQGAP3
																										Ndufs5																				CORIN			ASPM
																										Myo7a																				GRHL3			SOX21-AS1
																										Fcrls																				CD248			MYBL2
																										Gm10654																				CAV2			HJURP
																										0610043K17Rik																				FAS			CDCA8
																										Ang																				DRAM1			GPX8
																										Krt20																				DRD2			FOXM1
																										Pttg1																				PCDHA9			HIST1H1B
																										Gm5908																				TLR4			SHISA3
																										Arntl2																				PCDHB5			PCSK9
																										Gpnmb																				PAMR1			CRABP2
																										Tnni1																				RAMP1			PAX7
																										Gm7293																				EMB			KIFC1
																										9430037G07Rik																				APOL6			CDK1
																										Rps18																				PCDHA3			NKX6-1
																										Gm9493																				ABCA8			GYPC
																										Gm4134																				SPINK5			KIF20A
																										Dmp1																				PCDHA6			COL2A1
																										Gm5111																				ANO3			FOXB1
																										Snhg12																				LGR5			ZFP36L1
																										Rnaset2b																				ETS1			TMEM123
																										Rxfp1																				RP11-262H14.3			UBE2C
																										Nlrp1c-ps																				NIPAL2			AIF1L
																										Hpgd																				PI15			FZD2
																										RP24-480M3,2																				NXPH2			OLFML3
																										2610507I01Rik																				CNTN6			ADGRF5P1
																										C030005K06Rik																				ITGA1			RFX4
																										Hdac1																				LHX9			ATP1A2
																										Gm16535																				MXRA5			HES1
																										Gm5345																				NPY2R			CDC20
																										Gm13483																				SERTM1			KIF2C
																										Acp1																				THSD7B			HOXA1
																										H2-T24																				RP3-510D11.2			TGIF2
																										RP23-344G11,3																				TRPC5			MKI67
																										5330416C01Rik																				CLEC3B			YAP1
																										Gm26760																				BBOX1			SOX21
																										B230217O12Rik																				HRC			SLC1A3
																										Gm21955																				ACSBG1			EDNRB
																										Hjurp																				FGF1			IRX5
																										Atp6v0c																				PTGER4			TEAD2
																										Btg3																				IGSF10			NES
																										Rpl34																				A2M			FGFR3
																										Gm16305																				SP140L			L1TD1
																										A630081J09Rik																				AC068057.1			RRM2
																										9130024F11Rik																				ICOSLG			HOXA2
																										Ccl21a																				SLC17A6			HOXB2
																										Hmgn2																				CTD-3157E16.2			TFAP2B
																										Rpph1																				FOXB1			HMGA2
																										Nuf2																				ATP10B			DLGAP5
																										D2hgdh																				SULF1			CCND1
																										Gm4221																				THBS1			TOP2A
																										Tdg																				GRIK1			PAX3
																										Tnfaip6																				PKIB			CENPF
																										Tmem178																				GSX1			PDPN
																										Sema3b																				PPP1R1C			LIN28A
																										Fgf1																				TMOD1			GJA1
																										Bco2																				RP11-71N10.1			POU5F1
																										Ticam2																				STK32B			MT1F
																										Sidt1																				CD109			MT1E
																										Emx2os																				HS6ST3			MT1M
																										Gm26782																				NXPH1			RNU6-6P
																										Hfe																				KLHL41			HSPB1
																										Abcc3																				TFPI2			SPP1
																										Eif3j1																				CA10			MT2A
																										Cd84																				SMOC2
																										Gm12312																				FIBIN
																										Klhl1																				LRP2
																										Crocc																				LHX4
																										Musk																				PRDM1
																										Fcer1g																				FSIP2
																										n-R5s98																				LGI3
																										Pop4																				CALCRL
																										Cadps2																				TFPI
																										Rprm																				PRLHR
																										Tmem200a																				EMP1
																										Rps2																				CDH1
																										Ly86																				PXDNL
																										Nxph3																				HAS2
																										Insc																				TLL2
																										Rpl17-ps5																				TMC5
																										Gm5067																				HTR7
																										Zfp867																				FAM65C
																										Hspa8																				CLEC18C
																										Lpcat2																				DCHS2
																										Gnpda1																				PLA2G4A
																										C1qb																				DDC
																										Fut10																				CRNDE
																										Zfp874a																				AMIGO2
																										Abhd14a																				SIM2
																										Cd180																				GPR39
																										Ndufa12																				RERG
																										Myo1f																				CRISPLD1
																										Prdm1																				TRIM22
																										Adam7																				RGCC
																										Clmn																				HNMT
																										Wdfy2																				APOBEC3C
																										Slc38a6																				ADAMTS12
																										Gpn2																				LRRK2
																										Adra2a																				WNT8B
																										Tmem163																				ALCAM
																										Rnps1																				KCNJ2
																										Man2b1																				CTSO
																										Hapln4																				DTX3L
																										Mob3b																				PSCA
																										Aph1b																				RAB6C
																										Ubb																				CTGF
																										Fstl5																				GRAMD3
																										Ncapd2																				PCDHA1
																										Palm2																				PPL
																										C1qa																				KLHL1
																										Pon2																				SCN9A
																										6430573F11Rik																				EDNRB
																										F11r																				EPHA2
																										Ntng2																				EFCC1
																										Fyb																				HHIP
																										Unc93b1																				MYOF
																										Apbb1ip																				RP11-384O8.1
																										Ptprk																				FAM198B
																										Faah																				C8orf46
																										Paqr8																				ADAM12
																										Slit2																				DIO3
																										Cldn11																				PARP14
																										C1qc																				RPH3A
																										Atp1a2																				NTN1
																										Mpeg1																				TMEM179
																										Cd33																				NALCN
																										Sipa1l2																				ABLIM3
																										Spsb1																				SLC22A15
																										Cd34																				IRS4
																										Dbndd2																				SYTL2
																										Klhdc7a																				LPAR6
																										Adcy6																				MYOM1
																										Satb1																				KCNC2
																										Srp9																				GFRA1
																										Stx3																				KIAA1211L
																										Adamtsl1																				SLC7A2
																										Gjc3																				LGALS1
																										1700040N02Rik																				LUZP2
																										Rbp1																				TVP23A
																										0610009E02Rik																				SYNPO2
																										Ncald																				KITLG
																										Trim36																				RASGRF2
																										Tmem44																				DCDC2
																										Metap1d																				LHX5
																										Bmpr1b																				PTPRD-AS1
																										Sox5																				ADARB2
																										Ugt8a																				FRZB
																										AF251705																				FREM2
																										Rgs12																				CHST9
																										Gm15446																				UNC5C
																										Fkbp2																				RSPH4A
																										Insig1																				RP11-11N9.4
																										Opalin																				KCTD4
																										Arsg																				C12orf79
																										Pvrl1																				CDH6
																										Mafb																				MOXD1
																										Arhgef10l																				HS3ST5
																										Kif17																				CPNE5
																										Mag																				ELK3
																										Tspan2																				GPC3
																										Gk5																				EGR1
																										Yae1d1																				C6orf52
																										Phldb1																				IL13RA1
																										Nudt19																				GRIA4
																										Gfra1																				KIF26B
																										Tmem63a																				FAM196A
																										Dtx4																				TP53
																										Golga7b																				TNFRSF10D
																										Bcas1																				SEMA3C
																										Ctss																				PLGLB1
																										Tcp11l1																				EDA2R
																										Sema3a																				PLD5
																										Txnip																				HMCN1
																										Vav1																				ADAMTSL1
																										Cfh																				RBMS1
																										Crlf3																				PCDH15
																										Cox5b																				MYO16
																										Mobp																				PODN
																										B2m																				DUSP6
																										Plp1																				UBE2F-SCLY
																										Mrpl16																				SV2C
																										Laptm5																				IFIT1
																										Kcnj16																				COL25A1
																										Pllp																				PIEZO2
																										Dapp1																				SETD9
																										Prr5l																				WFDC1
																										Gatm																				SAMD5
																										Clic4																				PCDHB7
																										Ermn																				PCSK2
																										Morc2b																				CDH8
																										Erbb3																				SPTSSB
																										Foxn3																				ITPR2
																										Nfe2l3																				NEGR1
																										Iqsec3																				SLC25A34
																										Itgb4																				PGF
																										Tgfbr1																				ZFHX2
																										Cav2																				ADAMTS5
																										Zfp955b																				CDH13
																										Lhfpl2																				SLC7A11
																										Rplp1																				RAB27B
																										Gm10179																				IRAK1
																										Gm15477																				TMEFF2
																										Mal																				RP11-127B20.2
																										Myo6																				CFLAR
																										Zfp738																				DACH2
																										Stard13																				CNTNAP4
																										Brinp3																				TMEM133
																										Rdx																				LIF
																										Necap2																				RP11-9G1.3
																										Gramd3																				ITPRIP
																										Hsd17b7																				RNU6-2
																										Pla2g12a																				CNOT6LP1
																										Lama2																				CTD-2651B20.3
																										Fgd6																				HLA-B
																										Sox2ot																				RPL13P12
																										Ifngr1																				WIPI1
																										Tmem88b
																										Gpr37
																										Aldh7a1
																										Them4
																										Slc12a2
																										Plekhh1
																										Rnf13
																										Morf4l1
																										St3gal6
																										Actr10
																										Unc5b
																										Gsn
																										Itpkb
																										Evi2a
																										S1pr5
																										Pla2g16
																										Csrp1
																										Bod1
																										P2ry12
																										Mertk
																										Gpc5
																										Il33
																										Npy1r
																										Ccp110
																										Pygm
																										Kif27
																										Hivep1
																										01,09,2004
																										Asah2
																										Itgam
																										Gba
																										Rnf146
																										Cpeb1
																										Ttll5
																										Cdk5rap2
																										Lats2
																										Edem1
																										Hs3st1
																										Gpr37l1
																										Dock1
																										Lgi3
																										Enpp2
																										1600014C10Rik
																										Dzip1
																										Acss2
																										Lpar1
																										Cyb5r4
																										Gm15601
																										Prkd3
																										Edil3
																										Rpl3
																										Aspa
																										4930506M07Rik
																										Nwd1
																										Tmem222
																										Prune2
																										Ttc9
																										Padi2
																										Slc7a2
																										Galc
																										Rnf169
																										Cnih4
																										Fgfr2
																										Bmp2k
																										Slc38a9
																										Notch2
																										Cnp
																										Stxbp3a
																										Rpl30
																										F3
																										Gab1
																										Rnf26
																										Mff
																										Ptprd
																										Zfp952
																										Eps15
																										Nipa1
																										Gramd4
																										Tex261
																										Psd2
																										Gabbr2
																										Luzp2
																										Sema6d
																										Ttyh2
																										Capzb
																										Foxred2
																										Arhgef11
																										Fam20a
																										Dscam
																										Farp1
																										Acadl
																										Tns3
																										Sc5d
																										Fgfr3
																										Prdm16
																										Pacs2
																										Gm13111
																										Zfp36l2
																										Ryr2
																										Gpld1
																										Vps52
																										Cep63
																										Rftn2
																										Lrp4
																										Fmnl2
																										Mgat3
																										Dner
																										Map4k4
																										Trak2
																										Rbl2
																										Grin2b
																										Eif4g3
																										Nckap1
																										Npc1
																										Cdyl2
																										Prex1
																										Tom1l2
																										Atp6v0e2
																										Bbs1
																										Cx3cr1
																										Prss56
																										Sfxn1
																										Myl9
																										Lztfl1
																										Stra6
																										Bex1
																										Nr4a3
																										Rgs2
																										Gm14567
																										Gm13889
																										Hrasls
																										Fig4
																										Rnd3
																										Flrt3
																										2610018G03Rik
																										Ap1s2
																										Actr6
																										Snca
																										Bex2
																										Mpp1
																										Mpped2
																										Rit2
																										Dctn3
																										Mctp1
																										Alcam
																										Prkar2b
																										Psma4
																										Foxo1
[truncated: 6 more columns]

## Sheet: H_ADULTHD_NPC_DOWN
GO terms for proteins DOWNREGULATED IN HUMAN ADULT HD NPCs														nucleus						cell migration
p-value	q-value	term_goid	term_category	term_level	term_name	category	number of GO terms	members_input_overlap	members_input_overlap_geneids	size	effective_size			neurodevelopment and organism morphogenesis
2.74562947807e-05	0.00080996069603	GO:0005634	c	4	nucleus	Nucleus	22	1382; 1386; 1460; 1993; 2289; 2752; 3419; 5048; 5119; 5136; 5394; 5604; 5886; 5955; 6189; 6907; 7295; 7332; 7508; 7551; 8073; 8997; 9520; 9646; 9798; 10072; 10363; 79577; 84261; 51499; 84321; 55082; 55759; 23077; 23212; 23214; 23353; 57062; 58506; 25777; 26097; 57142	ELAVL2; RAD23A; KALRN; FKBP5; MAP2K1; UBE2L3; IDH3A; TXN; ZNF3; CRABP2; CDC73; SUN2; PDE1A; SUN1; TRIAP1; FBXW9; MYCBP2; PTP4A2; DPP3; NPEPPS; HMG20A; EXOSC10; RTN4; RCN2; XPC; CHTOP; RRS1; SCAF1; THOC3; CHMP1A; PAFAH1B1; TBL1X; IST1; XPO6; ARGLU1; GLUL; WDR12; CTR9; RPS3A; DDX24; CSNK2B; ATF2	7415	7386
4.20456765014e-05	0.00343535548506	GO:0007097	b	4	nuclear migration			5048; 23353; 25777	SUN2; SUN1; PAFAH1B1	20	20
5.65207171301e-05	0.00471445332155	GO:0051457	b	5	maintenance of protein location in nucleus			7295; 23353; 25777	SUN2; TXN; SUN1	22	22
6.91078282492e-05	0.00471445332155	GO:0043578	b	5	nuclear matrix organization			23353; 25777	SUN2; SUN1	4	4
7.39211020672e-05	0.00343535548506	GO:0051647	b	4	nucleus localization			5048; 23353; 25777	SUN2; SUN1; PAFAH1B1	24	24
7.74892214676e-05	0.00343535548506	GO:0006997	b	4	nucleus organization			5048; 5119; 23353; 25777; 57142	SUN2; RTN4; CHMP1A; SUN1; PAFAH1B1	128	128
0.000256379924255	0.00302528310621	GO:0031981	c	4	nuclear lumen			1382; 1386; 1460; 1993; 2289; 5119; 5394; 5886; 5955; 6189; 6907; 7332; 7508; 8997; 9646; 10072; 79577; 84261; 51499; 84321; 55082; 55759; 23212; 23214; 57062; 25777; 26097	ELAVL2; RAD23A; KALRN; FKBP5; UBE2L3; EXOSC10; CRABP2; CDC73; SUN2; TRIAP1; FBXW9; DPP3; RCN2; XPC; CHTOP; RRS1; ARGLU1; CHMP1A; TBL1X; DDX24; THOC3; XPO6; WDR12; CTR9; RPS3A; CSNK2B; ATF2	4134	4115
0.000410077608372	0.00909005365224	GO:0090286	b	4	cytoskeletal anchoring at nuclear membrane			23353; 25777	SUN2; SUN1	9	9
0.000623738980545	0.00525722855031	GO:0106094	c	4	nuclear membrane microtubule tethering complex			23353; 25777	SUN2; SUN1	11	11
0.000632957422269	0.0115518492112	GO:0006998	b	4	nuclear envelope organization			5048; 23353; 25777	SUN2; SUN1; PAFAH1B1	49	49
0.000748947968775	0.0123613136055	GO:0051276	b	4	chromosome organization			1386; 4524; 5119; 5394; 6907; 7508; 9646; 10363; 79577; 23212; 23353; 26097	EXOSC10; CHTOP; TBL1X; CDC73; MTHFR; SUN1; RRS1; XPC; CTR9; CHMP1A; HMG20A; ATF2	1211	1210
0.000931742957545	0.00687160431189	GO:0005694	c	4	chromosome			1386; 1460; 5048; 5119; 5394; 9646; 9798; 79577; 84321; 23212; 25777	EXOSC10; CDC73; RRS1; IST1; CTR9; SUN2; THOC3; CHMP1A; PAFAH1B1; CSNK2B; ATF2	1068	1067
0.00118028138661	0.00696366018098	GO:0005639	c	4	integral component of nuclear inner membrane			23353; 25777	SUN2; SUN1	15	15
0.00118028138661	0.00696366018098	GO:0031229	c	4	intrinsic component of nuclear inner membrane			23353; 25777	SUN2; SUN1	15	15
0.00148195501614	0.00728627882936	GO:0005730	c	4	nucleolus			5394; 5955; 6189; 7508; 84261; 55759; 23212; 23214; 57062; 26097	EXOSC10; CHTOP; RCN2; FBXW9; XPC; XPO6; RRS1; WDR12; RPS3A; DDX24	967	958
0.00243515869118	0.0248627952695	GO:0051303	b	4	establishment of chromosome localization			5119; 23212; 23353	RRS1; CHMP1A; SUN1	78	78
0.00252513066847	0.0248627952695	GO:0050000	b	4	chromosome localization			5119; 23212; 23353	RRS1; CHMP1A; SUN1	79	79
0.00487562596495	0.0386827463032	GO:0016570	b	5	histone modification			1386; 4524; 6907; 9646; 79577; 26097	TBL1X; CDC73; MTHFR; CHTOP; CTR9; ATF2	460	460
0.00504442628032	0.0226999182614	GO:0000794	c	5	condensed nuclear chromosome			5119; 23212; 25777	RRS1; SUN2; CHMP1A	101	101
0.00772746733751	0.0527052900456	GO:0051169	b	4	nuclear transport			7295; 84321; 23212; 23214; 26097	THOC3; TXN; CHTOP; XPO6; RRS1	359	359
0.00887860242714	0.0319629687377	GO:0000784	c	5	nuclear chromosome, telomeric region			79577; 84321; 25777	THOC3; SUN2; CDC73	124	124
0.000623738980545	0.0112273016498	GO:0034993	c	5	meiotic nuclear membrane microtubule tethering complex			23353; 25777	SUN2; SUN1	11	11
0.000480874477355	0.0137242588207	GO:0061387	b	5	regulation of extent of cell growth	Neurodevelopment and organism morphogenesis	18	1382; 5048; 9798; 57142	RTN4; IST1; PAFAH1B1; CRABP2	106	106
0.000790008764261	0.0123613136055	GO:0048638	b	4	regulation of developmental growth			1382; 5048; 5447; 9798; 375790; 57142	CRABP2; RTN4; POR; AGRN; IST1; PAFAH1B1	320	320
0.001208304852	0.0236382546779	GO:0022604	b	5	regulation of cell morphogenesis			1382; 5048; 5604; 8997; 9798; 23077; 57142	CRABP2; RTN4; KALRN; IST1; MAP2K1; MYCBP2; PAFAH1B1	478	477
0.00134591335008	0.00721898978678	GO:0090723	c	4	growth cone part			5048; 60412	PAFAH1B1; EXOC4	16	16
0.00174928480555	0.0222879846186	GO:0048858	b	4	cell projection morphogenesis			1382; 4218; 5048; 5604; 8997; 9798; 23077; 57142	RAB8A; CRABP2; RTN4; KALRN; IST1; MAP2K1; MYCBP2; PAFAH1B1	657	656
0.00175957773305	0.0222879846186	GO:0007399	b	4	nervous system development			22931; 1382; 1641; 4218; 4524; 5048; 5604; 8997; 9798; 10363; 375790; 317762; 23077; 23353; 25777; 57142; 28969	RAB8A; RTN4; CRABP2; IST1; MTHFR; KALRN; SUN1; AGRN; RAB18; MAP2K1; SUN2; MYCBP2; DCX; CCDC85C; PAFAH1B1; HMG20A; BZW2	2335	2328
0.00209107482903	0.0232391395278	GO:0032990	b	4	cell part morphogenesis			1382; 4218; 5048; 5604; 8997; 9798; 23077; 57142	RAB8A; CRABP2; RTN4; KALRN; IST1; MAP2K1; MYCBP2; PAFAH1B1	676	675
0.00209676446867	0.0232391395278	GO:0022603	b	4	regulation of anatomical structure morphogenesis			1382; 1386; 2752; 5048; 5447; 5604; 8997; 9798; 23077; 57142	CRABP2; RTN4; KALRN; POR; MAP2K1; IST1; GLUL; MYCBP2; PAFAH1B1; ATF2	1005	1004
0.00225055306982	0.0301949203534	GO:0042063	b	5	gliogenesis			5048; 5604; 23353; 25777; 57142	SUN2; RTN4; MAP2K1; SUN1; PAFAH1B1	268	268
0.00239295611862	0.0248627952695	GO:0022008	b	4	neurogenesis			1382; 1641; 4218; 5048; 5604; 8997; 9798; 10363; 375790; 23077; 23353; 25777; 57142	RAB8A; RTN4; CRABP2; SUN2; KALRN; SUN1; AGRN; IST1; MAP2K1; MYCBP2; DCX; PAFAH1B1; HMG20A	1580	1577
0.00264526878074	0.0327606364383	GO:0048639	b	5	positive regulation of developmental growth			1382; 5048; 9798; 375790	AGRN; IST1; PAFAH1B1; CRABP2	168	168
0.00323526085615	0.0351411352188	GO:0051960	b	5	regulation of nervous system development			1382; 5048; 5604; 8997; 9798; 10363; 375790; 23077; 57142	CRABP2; RTN4; KALRN; AGRN; IST1; MAP2K1; MYCBP2; PAFAH1B1; HMG20A	894	891
0.0032740188092	0.0351411352188	GO:0000904	b	5	cell morphogenesis involved in differentiation			1382; 4218; 5048; 5604; 8997; 9798; 23077; 57142	RAB8A; CRABP2; RTN4; KALRN; IST1; MAP2K1; MYCBP2; PAFAH1B1	727	726
0.00372107828536	0.0319292523841	GO:0048666	b	4	neuron development			1382; 1641; 4218; 5048; 5604; 8997; 9798; 375790; 23077; 57142	RAB8A; CRABP2; RTN4; KALRN; AGRN; IST1; MAP2K1; MYCBP2; DCX; PAFAH1B1	1088	1087
0.00544967582623	0.0418205156891	GO:0007417	b	4	central nervous system development			22931; 1641; 5048; 5604; 317762; 23077; 23353; 25777; 57142	RTN4; SUN2; PAFAH1B1; SUN1; RAB18; MAP2K1; MYCBP2; DCX; CCDC85C	969	965
0.00581713940037	0.0418205156891	GO:2000026	b	4	regulation of multicellular organismal development			1382; 1386; 2752; 5048; 5447; 5604; 8997; 9646; 9798; 10363; 79577; 375790; 23077; 57142	MYCBP2; CRABP2; CDC73; RTN4; KALRN; POR; MAP2K1; AGRN; IST1; GLUL; CTR9; PAFAH1B1; HMG20A; ATF2	1963	1957
0.0086346343373	0.0592949106447	GO:0051962	b	5	positive regulation of nervous system development			1382; 5048; 5604; 8997; 9798; 375790	CRABP2; KALRN; AGRN; IST1; MAP2K1; PAFAH1B1	521	519
0.00570398781474	0.0418205156891	GO:0060795	b	4	cell fate commitment involved in formation of primary germ layer			9646; 79577	CTR9; CDC73	33	33
2.18591801872e-05	0.00343535548506	GO:0008347	b	4	glial cell migration	Cell migration	4	5048; 23353; 25777; 57142	SUN2; RTN4; SUN1; PAFAH1B1	48	48
6.04530046343e-05	0.00343535548506	GO:0021885	b	4	forebrain cell migration			5048; 23353; 25777; 57142	SUN2; RTN4; SUN1; PAFAH1B1	62	62
0.000114924611822	0.00436713524922	GO:0021815	b	4	modulation of microtubule cytoskeleton involved in cerebral cortex radial glia guided migration			23353; 25777	SUN2; SUN1	5	5
0.000319656553581	0.00855830362304	GO:0021814	b	4	cell motility involved in cerebral cortex radial glia guided migration			23353; 25777	SUN2; SUN1	8	8
1.14369335103e-06	6.74779077105e-05	GO:0005829	c	4	cytosol			203; 22931; 1382; 1460; 1641; 1741; 2289; 2752; 2954; 3329; 55763; 4218; 4524; 5048; 5136; 5394; 5447; 5604; 5611; 5886; 6189; 7295; 7332; 8073; 8997; 9380; 9520; 9798; 10072; 51477; 79577; 79717; 375790; 84261; 23214; 60412	GRHPR; RAD23A; KALRN; AGRN; FKBP5; MAP2K1; UBE2L3; XPO6; EXOSC10; TXN; DLG3; RAB8A; CRABP2; RAB18; PDE1A; POR; HSPD1; DCX; PTP4A2; DPP3; NPEPPS; ISYNA1; MTHFR; PAFAH1B1; FBXW9; EXOC1; EXOC4; IST1; AK1; CDC73; GSTZ1; GLUL; DNAJC3; RPS3A; CSNK2B; PPCS	5109	5087
3.3539533085e-05	0.00343535548506	GO:0034613	b	4	cellular protein localization			22931; 1741; 3329; 55763; 4218; 6189; 7295; 7332; 9520; 375790; 84321; 23212; 23214; 23353; 25777; 26097; 60412; 57142	TXN; DLG3; EXOC1; RTN4; EXOC4; HSPD1; RRS1; SUN2; XPO6; SUN1; AGRN; RAB18; CHTOP; RAB8A; RPS3A; UBE2L3; THOC3; NPEPPS	1851	1848
6.48396897742e-05	0.00100422664164	GO:0030687	c	4	preribosome, large subunit precursor			84261; 55759; 23212	RRS1; FBXW9; WDR12	23	23
6.80831621451e-05	0.00100422664164	GO:0070062	c	4	extracellular exosome			203; 1382; 1460; 2289; 2752; 3329; 4218; 5048; 5119; 5611; 6189; 7295; 8997; 9380; 9520; 9798; 10072; 375790; 64222	TXN; GRHPR; RAB8A; IST1; NPEPPS; CRABP2; HSPD1; KALRN; AK1; TOR3A; DNAJC3; AGRN; FKBP5; GLUL; RPS3A; CHMP1A; DPP3; PAFAH1B1; CSNK2B	2142	2139
9.48527403434e-05	0.00471445332155	GO:0015833	b	5	peptide transport			2752; 3329; 55763; 4218; 5048; 5119; 6189; 7295; 7332; 8997; 9520; 9798; 84321; 22931; 23212; 23214; 26097; 60412	TXN; CHTOP; EXOC1; NPEPPS; EXOC4; IST1; RRS1; KALRN; XPO6; HSPD1; GLUL; RAB8A; RPS3A; UBE2L3; THOC3; CHMP1A; PAFAH1B1; RAB18	2004	2000
0.00011712927507	0.00471445332155	GO:0042886	b	5	amide transport			2752; 3329; 55763; 4218; 5048; 5119; 6189; 7295; 7332; 8997; 9520; 9798; 84321; 22931; 23212; 23214; 26097; 60412	TXN; CHTOP; EXOC1; NPEPPS; EXOC4; IST1; RRS1; KALRN; XPO6; HSPD1; GLUL; RAB8A; RPS3A; UBE2L3; THOC3; CHMP1A; PAFAH1B1; RAB18	2037	2033
0.00021326149412	0.00421261814927	GO:0000993	m	5	RNA polymerase II complex binding			9646; 79577; 58506	CTR9; SCAF1; CDC73	34	34
0.000249437659183	0.00829380216782	GO:0015031	b	4	protein transport			22931; 2752; 3329; 55763; 4218; 5048; 5119; 6189; 7295; 7332; 9520; 9798; 84321; 23212; 23214; 26097; 60412	TXN; CHTOP; EXOC1; IST1; EXOC4; HSPD1; RRS1; NPEPPS; XPO6; RAB18; GLUL; RAB8A; RPS3A; UBE2L3; THOC3; CHMP1A; PAFAH1B1	1967	1963
0.000321740737708	0.00855830362304	GO:0072595	b	4	maintenance of protein localization in organelle			7295; 23353; 25777	SUN2; TXN; SUN1	39	39
0.000375384329062	0.00907747559368	GO:0006886	b	4	intracellular protein transport			22931; 3329; 4218; 6189; 7295; 7332; 9520; 84321; 23212; 23214; 26097; 60412	TXN; CHTOP; RAB8A; EXOC4; HSPD1; RRS1; XPO6; RAB18; RPS3A; UBE2L3; THOC3; NPEPPS	1122	1120
0.000401201728502	0.00421261814927	GO:0043175	m	5	RNA polymerase core enzyme binding			9646; 79577; 58506	CTR9; SCAF1; CDC73	42	42
0.00047478974102	0.00971492854703	GO:0045184	b	4	establishment of protein localization			22931; 2752; 3329; 55763; 4218; 5048; 5119; 6189; 7295; 7332; 9520; 9798; 84321; 23212; 23214; 26097; 60412	TXN; CHTOP; EXOC1; IST1; EXOC4; HSPD1; RRS1; NPEPPS; XPO6; RAB18; GLUL; RAB8A; RPS3A; UBE2L3; THOC3; CHMP1A; PAFAH1B1	2077	2073
0.00051146306164	0.0137242588207	GO:1904896	b	5	ESCRT complex disassembly			5119; 9798	IST1; CHMP1A	10	10
0.000623738980545	0.00525722855031	GO:0034992	c	4	microtubule organizing center attachment site			23353; 25777	SUN2; SUN1	11	11
0.000651420068303	0.0115518492112	GO:0071705	b	4	nitrogen compound transport			22931; 2752; 3329; 55763; 4218; 5048; 5119; 6189; 7295; 7332; 8997; 9520; 9798; 84321; 23212; 23214; 26097; 60412	TXN; CHTOP; EXOC1; IST1; NPEPPS; EXOC4; HSPD1; RRS1; KALRN; XPO6; RAB18; GLUL; RAB8A; RPS3A; UBE2L3; THOC3; CHMP1A; PAFAH1B1	2339	2334
0.00075370338148	0.0130789323143	GO:0050661	m	4	NADP binding			4524; 5447; 9380	MTHFR; GRHPR; POR	52	52
0.000796977038056	0.0130789323143	GO:0001099	m	4	basal RNA polymerase II transcription machinery binding			9646; 79577; 58506	CTR9; SCAF1; CDC73	53	53
0.00108991102619	0.0130789323143	GO:0070063	m	4	RNA polymerase binding			9646; 79577; 58506	CTR9; SCAF1; CDC73	59	59
0.00118028138661	0.0236382546779	GO:0001711	b	5	endodermal cell fate commitment			9646; 79577	CTR9; CDC73	15	15
0.00134591335008	0.0236382546779	GO:0071786	b	5	endoplasmic reticulum tubular network organization			22931; 57142	RTN4; RAB18	16	16
0.00146821457627	0.0216969487382	GO:0036211	b	4	protein modification process			1386; 1460; 1741; 2289; 2752; 4218; 4524; 5048; 5447; 5604; 5611; 5886; 6907; 7295; 7332; 8073; 8997; 9520; 9646; 10363; 11328; 79577; 84261; 23077; 26097	RAD23A; KALRN; FKBP5; MAP2K1; UBE2L3; FKBP9; TXN; DLG3; RAB8A; CDC73; POR; FBXW9; MYCBP2; PTP4A2; NPEPPS; HMG20A; MTHFR; CHTOP; PAFAH1B1; TBL1X; GLUL; DNAJC3; CTR9; CSNK2B; ATF2	4097	4089
0.00146821457627	0.0236382546779	GO:0006464	b	5	cellular protein modification process			1386; 1460; 1741; 2289; 2752; 4218; 4524; 5048; 5447; 5604; 5611; 5886; 6907; 7295; 7332; 8073; 8997; 9520; 9646; 10363; 11328; 79577; 84261; 23077; 26097	RAD23A; KALRN; FKBP5; MAP2K1; UBE2L3; FKBP9; TXN; DLG3; RAB8A; CDC73; POR; FBXW9; MYCBP2; PTP4A2; NPEPPS; HMG20A; MTHFR; CHTOP; PAFAH1B1; TBL1X; GLUL; DNAJC3; CTR9; CSNK2B; ATF2	4097	4089
0.00155768569999	0.0218075997999	GO:0071702	b	4	organic substance transport			22931; 2752; 3329; 55763; 4218; 5048; 5119; 6189; 7295; 7332; 8997; 9520; 9798; 51499; 84321; 23212; 23214; 26097; 60412	TXN; CHTOP; EXOC1; IST1; NPEPPS; EXOC4; HSPD1; RRS1; KALRN; XPO6; TRIAP1; RAB18; GLUL; RAB8A; RPS3A; UBE2L3; THOC3; CHMP1A; PAFAH1B1	2735	2730
0.0018528806724	0.0224030117662	GO:0044267	b	4	cellular protein metabolic process			1386; 1460; 1741; 2289; 2752; 3329; 4218; 4524; 5048; 5447; 5604; 5611; 5886; 6189; 6907; 7295; 7332; 8073; 8997; 9520; 9646; 9798; 10363; 11328; 79577; 84261; 51499; 23077; 26097	RAD23A; KALRN; FKBP5; MAP2K1; UBE2L3; FKBP9; TXN; DLG3; RAB8A; CDC73; POR; TRIAP1; HSPD1; MYCBP2; PTP4A2; NPEPPS; HMG20A; MTHFR; CHTOP; PAFAH1B1; FBXW9; TBL1X; IST1; GLUL; DNAJC3; CTR9; RPS3A; CSNK2B; ATF2	5155	5143
0.00212992291587	0.0301949203534	GO:0031344	b	5	regulation of cell projection organization			1382; 5048; 5604; 8997; 9798; 375790; 23077; 57142	CRABP2; RTN4; KALRN; AGRN; IST1; MAP2K1; MYCBP2; PAFAH1B1	679	677
0.00232946729114	0.0197913398804	GO:0071782	c	5	endoplasmic reticulum tubular network			22931; 57142	RTN4; RAB18	21	21
0.00261713634416	0.0248627952695	GO:0072384	b	4	organelle transport along microtubule			5048; 23353; 25777	SUN2; SUN1; PAFAH1B1	80	80
0.00299805427676	0.0271659952146	GO:0043412	b	4	macromolecule modification			1386; 1460; 1741; 2289; 2752; 4218; 4524; 5048; 5447; 5604; 5611; 5886; 6907; 7295; 7332; 8073; 8997; 9520; 9646; 10363; 11328; 79577; 84261; 23077; 26097	RAD23A; KALRN; FKBP5; MAP2K1; UBE2L3; FKBP9; TXN; DLG3; RAB8A; CDC73; POR; FBXW9; MYCBP2; PTP4A2; NPEPPS; HMG20A; MTHFR; CHTOP; PAFAH1B1; TBL1X; GLUL; DNAJC3; CTR9; CSNK2B; ATF2	4303	4295
0.00306383404676	0.0271659952146	GO:0008361	b	4	regulation of cell size			1382; 5048; 9798; 57142	RTN4; IST1; PAFAH1B1; CRABP2	175	175
0.00308295833726	0.0215807083608	GO:0031267	m	5	small GTPase binding			1741; 55763; 4218; 8997; 23077; 23214; 60412	DLG3; RAB8A; EXOC4; XPO6; KALRN; EXOC1; MYCBP2	564	563
0.00329855664674	0.0197913398804	GO:0035327	c	5	transcriptionally active chromatin			5394; 9646	EXOSC10; CTR9	25	25
0.00361305960003	0.0363564122253	GO:0033365	b	5	protein localization to organelle			3329; 6189; 7295; 7332; 9520; 23212; 23353; 25777; 57142	TXN; RTN4; RRS1; SUN1; HSPD1; SUN2; RPS3A; UBE2L3; NPEPPS	907	906
0.00384232322401	0.0319393117996	GO:0048668	b	4	collateral sprouting			1382; 9798	IST1; CRABP2	27	27
0.00391865501703	0.0371119681025	GO:0033043	b	5	regulation of organelle organization			4524; 5048; 5119; 5394; 5604; 7332; 9520; 9646; 51499; 23077; 26097	EXOSC10; MTHFR; NPEPPS; CHTOP; CTR9; TRIAP1; MAP2K1; UBE2L3; CHMP1A; PAFAH1B1; MYCBP2	1282	1280
0.00425122888776	0.0380248806072	GO:0098876	b	5	vesicle-mediated transport to the plasma membrane			55763; 4218; 60412	RAB8A; EXOC1; EXOC4	95	95
0.00450648356227	0.0381865186066	GO:0044773	b	5	mitotic DNA damage checkpoint			1386; 7508; 51499	XPC; TRIAP1; ATF2	97	97
0.00473046598454	0.0214690379298	GO:0030686	c	4	90S preribosome			84261; 55759	FBXW9; WDR12	31	30
0.00504557560476	0.0386827463032	GO:0036258	b	5	multivesicular body assembly			5119; 9798	IST1; CHMP1A	31	31
0.00537483995764	0.0418205156891	GO:0030182	b	4	neuron differentiation			1382; 1641; 4218; 5048; 5604; 8997; 9798; 10363; 375790; 23077; 57142	RAB8A; CRABP2; RTN4; KALRN; AGRN; IST1; MAP2K1; MYCBP2; DCX; PAFAH1B1; HMG20A	1338	1335
0.00576921780345	0.0418205156891	GO:0044774	b	4	mitotic DNA integrity checkpoint			1386; 7508; 51499	XPC; TRIAP1; ATF2	106	106
0.00597731145921	0.0418411802145	GO:0016569	b	4	covalent chromatin modification			1386; 4524; 6907; 9646; 79577; 26097	TBL1X; CDC73; MTHFR; CHTOP; CTR9; ATF2	480	480
0.00604230696522	0.0519688761626	GO:0031406	m	4	carboxylic acid binding			1382; 2752; 9380; 375790	AGRN; GLUL; GRHPR; CRABP2	212	212
0.00607569726517	0.0318974106422	GO:0003697	m	5	single-stranded DNA binding			3329; 5886; 7508	XPC; HSPD1; RAD23A	109	108
0.00681598940555	0.0287245267805	GO:0005739	c	4	mitochondrion			1386; 133686; 2752; 2954; 3329; 3419; 4700; 5447; 5604; 7508; 51499; 55082	IDH3A; NDUFA6; XPC; POR; GSTZ1; MAP2K1; TRIAP1; HSPD1; GLUL; ARGLU1; NADK2; ATF2	1578	1578
0.00721789946703	0.0519688761626	GO:0051020	m	4	GTPase binding			1741; 55763; 4218; 8997; 23077; 23214; 60412	DLG3; RAB8A; EXOC4; XPO6; KALRN; EXOC1; MYCBP2	660	659
0.00775333864182	0.0567403418788	GO:0008637	b	5	apoptotic mitochondrial changes			1386; 3329; 51499	HSPD1; TRIAP1; ATF2	118	118
0.00883899289114	0.0592949106447	GO:0051130	b	5	positive regulation of cellular component organization			1382; 5048; 5604; 7332; 8997; 9520; 9646; 9798; 375790; 26097	PAFAH1B1; CRABP2; KALRN; CHTOP; CTR9; AGRN; IST1; MAP2K1; UBE2L3; NPEPPS	1233	1232
0.00886988563504	0.0571788186749	GO:0051128	b	4	regulation of cellular component organization			1382; 4524; 5048; 5119; 5394; 5604; 7332; 8997; 9520; 9646; 9798; 375790; 51499; 23077; 26097; 57142	EXOSC10; NPEPPS; RTN4; CRABP2; MTHFR; KALRN; CHTOP; CTR9; TRIAP1; AGRN; IST1; MAP2K1; UBE2L3; CHMP1A; PAFAH1B1; MYCBP2	2498	2495
0.00901299830419	0.0571788186749	GO:0006839	b	4	mitochondrial transport			1386; 3329; 7332; 9520	HSPD1; NPEPPS; UBE2L3; ATF2	238	238
0.00902823452761	0.0571788186749	GO:0007005	b	4	mitochondrion organization			1386; 3329; 4700; 7332; 9520; 51499	NDUFA6; TRIAP1; HSPD1; UBE2L3; NPEPPS; ATF2	524	524
0.00952877316297	0.0613652991695	GO:0090087	b	5	regulation of peptide transport			2752; 55763; 4218; 7295; 7332; 8997; 9520	TXN; RAB8A; KALRN; GLUL; EXOC1; UBE2L3; NPEPPS	696	695
0.00997540662451	0.0617083293516	GO:0031648	b	4	protein destabilization			5886; 79577	CDC73; RAD23A	44	44

## Sheet: H_ADULTHD_NPC_UP
GO terms for proteins UPREGULATED IN HUMAN ADULT HD NPCs														metabolism
p-value	q-value	term_goid	term_category	term_level	term_name	category	number of GO terms	members_input_overlap	members_input_overlap_geneids	size	effective_size			cytoplasm
0.000250043957892	0.0429604377055	GO:0006796	b	4	phosphate-containing compound metabolic process	Metabolism	15	2222; 2549; 2950; 4436; 5747; 5781; 7273; 7334; 7415; 7936; 8895; 9500; 9867; 11165; 79871; 84619; 55276; 23085; 23307; 91754; 26090	PTK2; PJA2; UBE2N; CPNE3; MAGED1; PTPN11; NUDT3; RPAP2; PGM2; GAB1; VCP; ZGPAT; GSTP1; FKBP15; TTN; NEK9; ERC1; NELFE; FDFT1; MSH2; ABHD12	3208	3201
0.000353500116442	0.0429604377055	GO:0044267	b	4	cellular protein metabolic process			1719; 2950; 3912; 3915; 4733; 5747; 5781; 6208; 7273; 7334; 7415; 7936; 8237; 8239; 8895; 9500; 9532; 9867; 79699; 79871; 84619; 23085; 56616; 25831; 91754; 26090; 29978; 64219	BAG2; PTK2; RPS14; DHFR; ERC1; NELFE; USP9X; HECTD1; DIABLO; LAMB1; DRG1; CPNE3; ABHD12; NEK9; TTN; ZYG11B; PJA2; VCP; PJA1; USP11; LAMC1; UBE2N; MAGED1; PTPN11; RPAP2; ZGPAT; GSTP1; UBQLN2	5155	5143
0.000576678530697	0.0462572947463	GO:0009066	b	5	aspartate family amino acid metabolic process			501; 6611; 10768	AHCYL1; SMS; ALDH7A1	54	54
0.00163589926435	0.0477981325243	GO:0006555	b	5	methionine metabolic process			6611; 10768	AHCYL1; SMS	20	20
0.0018046064216	0.0477981325243	GO:0044247	b	5	cellular polysaccharide catabolic process			5834; 55276	PYGB; PGM2	21	21
0.00216573214412	0.0477981325243	GO:0000272	b	5	polysaccharide catabolic process			5834; 55276	PYGB; PGM2	23	23
0.00235901208544	0.0759393191364	GO:0009057	b	4	macromolecule catabolic process			5747; 5834; 6208; 7415; 8237; 8239; 9532; 55276; 26090; 29978; 64219	BAG2; PTK2; RPS14; UBQLN2; USP9X; PGM2; VCP; PYGB; USP11; ABHD12; PJA1	1376	1373
0.00283015258368	0.0477981325243	GO:0032268	b	5	regulation of cellular protein metabolic process			1719; 2950; 5747; 5781; 6208; 7273; 7334; 7415; 7936; 9500; 9532; 9867; 79699; 84619; 56616; 29978	BAG2; PTK2; RPS14; DHFR; MAGED1; PTPN11; UBE2N; NELFE; VCP; ZGPAT; GSTP1; UBQLN2; TTN; ZYG11B; PJA2; DIABLO	2556	2550
0.00301729125324	0.0858251734256	GO:0006644	b	4	phospholipid metabolic process			2222; 2549; 5747; 5781; 8895; 26090	PTK2; CPNE3; PTPN11; ABHD12; GAB1; FDFT1	477	476
0.00349703713789	0.08952415073	GO:0046434	b	4	organophosphate catabolic process			7415; 11165; 55276; 26090	VCP; NUDT3; ABHD12; PGM2	208	207
0.00447123165736	0.0953862753571	GO:1901565	b	4	organonitrogen compound catabolic process			501; 5747; 7415; 8237; 8239; 9532; 11165; 26090; 29978; 64219	BAG2; PTK2; UBQLN2; NUDT3; ABHD12; VCP; USP9X; USP11; ALDH7A1; PJA1	1284	1277
0.00590832772587	0.102809693301	GO:0030163	b	4	protein catabolic process			5747; 7415; 8237; 8239; 9532; 26090; 29978; 64219	BAG2; PTK2; UBQLN2; ABHD12; VCP; USP9X; USP11; PJA1	918	916
0.00724384142264	0.10009671784	GO:0051246	b	5	regulation of protein metabolic process			1719; 2950; 5747; 5781; 6208; 7273; 7334; 7415; 7936; 9500; 9532; 9867; 79699; 84619; 56616; 29978	BAG2; PTK2; RPS14; DHFR; MAGED1; PTPN11; UBE2N; NELFE; VCP; ZGPAT; GSTP1; UBQLN2; TTN; ZYG11B; PJA2; DIABLO	2809	2803
0.00743739163945	0.102809693301	GO:0044275	b	4	cellular carbohydrate catabolic process			5834; 55276	PYGB; PGM2	43	43
0.00883520801808	0.102809693301	GO:0000096	b	4	sulfur amino acid metabolic process			6611; 10768	AHCYL1; SMS	47	47
3.47931073805e-05	0.000782844916062	GO:0005829	c	4	cytosol	Cytoplasm	8	501; 1719; 2036; 2549; 2950; 3838; 4733; 5116; 5747; 5781; 6208; 6611; 7273; 7334; 7415; 8237; 8239; 8895; 9532; 10592; 10768; 10787; 11165; 79871; 55276; 22826; 23085; 56616; 91754; 29978	BAG2; PTK2; RPS14; DHFR; ERC1; SMS; GAB1; USP9X; DIABLO; NCKAP1; DRG1; AHCYL1; CPNE3; SMC2; NEK9; TTN; EPB41L1; NUDT3; PGM2; VCP; USP11; PCNT; ALDH7A1; DNAJC8; UBE2N; PTPN11; RPAP2; UBQLN2; GSTP1; KPNA2	5109	5087
0.000655888041295	0.00918243257813	GO:0015629	c	5	actin cytoskeleton			5747; 7273; 10787; 11073; 23307; 57619; 92521	FKBP15; TOPBP1; SPECC1; SHROOM3; PTK2; TTN; NCKAP1	492	491
0.00148716924131	0.0223075386196	GO:0005856	c	4	cytoskeleton			79659; 2036; 5116; 5747; 7273; 9532; 9867; 10787; 11073; 286527; 55165; 23307; 57619; 91754; 92521	EPB41L1; BAG2; PTK2; SPECC1; TOPBP1; TMSB15B; CEP55; NEK9; SHROOM3; FKBP15; PCNT; PJA2; DYNC2H1; NCKAP1; TTN	2170	2164
0.00540286908031	0.0476463731789	GO:0099513	c	4	polymeric cytoskeletal fiber			79659; 5116; 9532; 10787; 23307; 57619; 92521	BAG2; FKBP15; SPECC1; SHROOM3; PCNT; DYNC2H1; NCKAP1	715	713
0.0058185342065	0.102809693301	GO:0007010	b	4	cytoskeleton organization			2036; 2549; 5116; 5747; 7273; 7415; 10787; 286527; 57619; 92521	EPB41L1; SHROOM3; PTK2; TMSB15B; GAB1; VCP; TTN; SPECC1; NCKAP1; PCNT	1328	1326
0.00677982870423	0.102809693301	GO:0030866	b	4	cortical actin cytoskeleton organization			2036; 10787	EPB41L1; NCKAP1	41	41
0.00815654119799	0.038063858924	GO:0015630	c	5	microtubule cytoskeleton			79659; 5116; 5747; 9532; 11073; 55165; 57619; 91754; 92521	BAG2; PTK2; TOPBP1; CEP55; NEK9; SHROOM3; PCNT; SPECC1; DYNC2H1	1179	1176
0.00847552527949	0.103303970673	GO:0030865	b	5	cortical cytoskeleton organization			2036; 10787	EPB41L1; NCKAP1	46	46
8.91461368602e-06	0.000401157615871	GO:0070062	c	4	extracellular exosome			79659; 217; 501; 1824; 2950; 3912; 3915; 5834; 6208; 6611; 7273; 7334; 7415; 8895; 10592; 10768; 10787; 79971; 55276	PGM2; SMC2; AHCYL1; RPS14; CPNE3; SMS; UBE2N; DSC2; PYGB; ALDH2; VCP; GSTP1; TTN; ALDH7A1; LAMB1; LAMC1; DYNC2H1; NCKAP1; WLS	2142	2139
8.86380223171e-05	0.00195003649098	GO:0043878	m	5	glyceraldehyde-3-phosphate dehydrogenase (NAD+) (non-phosphorylating) activity			217; 501	ALDH2; ALDH7A1	5	5
0.000503442629361	0.0429604377055	GO:0051338	b	4	regulation of transferase activity			2950; 3150; 5747; 5781; 7273; 7334; 9500; 9532; 79699; 84619	BAG2; PTK2; HMGN1; UBE2N; MAGED1; PTPN11; ZGPAT; GSTP1; TTN; ZYG11B	954	953
0.000608648615083	0.0462572947463	GO:0051438	b	5	regulation of ubiquitin-protein transferase activity			7334; 9532; 79699	BAG2; ZYG11B; UBE2N	55	55
0.000643200298992	0.00581283424429	GO:0019901	m	5	protein kinase binding			2950; 4436; 5747; 5781; 7273; 8895; 9867; 91754	PTK2; CPNE3; PTPN11; NEK9; GSTP1; TTN; PJA2; MSH2	642	642
0.000792659215131	0.00581283424429	GO:0004029	m	5	aldehyde dehydrogenase (NAD) activity			217; 501	ALDH2; ALDH7A1	14	14
0.00104122587191	0.0557473582368	GO:0007076	b	4	mitotic chromosome condensation			7273; 10592	SMC2; TTN	16	16
0.00108881559056	0.0557473582368	GO:0036211	b	4	protein modification process			2950; 3912; 3915; 5747; 5781; 7273; 7334; 7415; 7936; 8237; 8239; 8895; 9500; 9532; 9867; 79699; 79871; 84619; 23085; 25831; 91754; 26090; 64219	BAG2; PTK2; ERC1; NELFE; USP9X; HECTD1; LAMB1; CPNE3; ABHD12; NEK9; TTN; ZYG11B; PJA2; VCP; PJA1; USP11; LAMC1; UBE2N; MAGED1; PTPN11; RPAP2; ZGPAT; GSTP1	4097	4089
0.00108881559056	0.0477981325243	GO:0006464	b	5	cellular protein modification process			2950; 3912; 3915; 5747; 5781; 7273; 7334; 7415; 7936; 8237; 8239; 8895; 9500; 9532; 9867; 79699; 79871; 84619; 23085; 25831; 91754; 26090; 64219	BAG2; PTK2; ERC1; NELFE; USP9X; HECTD1; LAMB1; CPNE3; ABHD12; NEK9; TTN; ZYG11B; PJA2; VCP; PJA1; USP11; LAMC1; UBE2N; MAGED1; PTPN11; RPAP2; ZGPAT; GSTP1	4097	4089
0.00139678515851	0.0242691275481	GO:0019900	m	4	kinase binding			2950; 4436; 5747; 5781; 7273; 8895; 9867; 91754	PTK2; CPNE3; PTPN11; NEK9; GSTP1; TTN; PJA2; MSH2	724	724
0.00173350911058	0.0242691275481	GO:0003779	m	4	actin binding			2036; 5747; 7273; 286527; 23307; 57619	EPB41L1; PTK2; SHROOM3; FKBP15; TTN; TMSB15B	426	426
0.0021755452085	0.0759393191364	GO:0043412	b	4	macromolecule modification			2950; 3912; 3915; 5747; 5781; 7273; 7334; 7415; 7936; 8237; 8239; 8895; 9500; 9532; 9867; 79699; 79871; 84619; 23085; 25831; 91754; 26090; 64219	BAG2; PTK2; ERC1; NELFE; USP9X; HECTD1; LAMB1; CPNE3; ABHD12; NEK9; TTN; ZYG11B; PJA2; VCP; PJA1; USP11; LAMC1; UBE2N; MAGED1; PTPN11; RPAP2; ZGPAT; GSTP1	4303	4295
0.00237310372301	0.0759393191364	GO:0034446	b	4	substrate adhesion-dependent cell spreading			3912; 3915; 5747	LAMB1; LAMC1; PTK2	88	88
0.002455341183	0.0477981325243	GO:0071375	b	5	cellular response to peptide hormone stimulus			2549; 2950; 5747; 5781; 10768	GSTP1; PTK2; AHCYL1; PTPN11; GAB1	314	312
0.00265938094256	0.0477981325243	GO:0016310	b	5	phosphorylation			2549; 2950; 4436; 5747; 5781; 7273; 7334; 7415; 7936; 8895; 9500; 9867; 84619; 23085; 91754	PTK2; PJA2; UBE2N; CPNE3; MAGED1; PTPN11; GAB1; VCP; ZGPAT; GSTP1; TTN; NEK9; ERC1; NELFE; MSH2	2299	2294
0.00331360908388	0.0231952635872	GO:0005884	c	5	actin filament			10787; 23307; 92521	FKBP15; NCKAP1; SPECC1	99	99
0.00391947796192	0.0912169416592	GO:0010737	b	4	protein kinase A signaling			7273; 9867	PJA2; TTN	31	31
0.00443336726167	0.0476463731789	GO:0032839	c	4	dendrite cytoplasm			79971; 26090	WLS; ABHD12	33	33
0.00495898227435	0.0753765305702	GO:1901653	b	5	cellular response to peptide			2549; 2950; 5747; 5781; 10768	GSTP1; PTK2; AHCYL1; PTPN11; GAB1	370	368
0.00525930579771	0.0413252595766	GO:0016620	m	4	oxidoreductase activity, acting on the aldehyde or oxo group of donors, NAD or NADP as acceptor			217; 501	ALDH2; ALDH7A1	36	36
0.00615029221315	0.0413252595766	GO:0043531	m	4	ADP binding			4436; 7415	VCP; MSH2	39	39
0.00635284975719	0.0476463731789	GO:1904813	c	4	ficolin-1-rich granule lumen			2950; 7415; 55276	VCP; GSTP1; PGM2	125	125
0.00737951063868	0.0413252595766	GO:0004842	m	4	ubiquitin-protein transferase activity			7334; 9867; 79699; 25831; 64219	ZYG11B; PJA1; PJA2; HECTD1; UBE2N	405	405
0.00743739163945	0.102809693301	GO:0071364	b	4	cellular response to epidermal growth factor stimulus			2950; 5781	GSTP1; PTPN11	43	43
0.00763194261865	0.102809693301	GO:0010243	b	4	response to organonitrogen compound			1719; 2549; 2950; 5747; 5781; 7415; 10768; 29978	PTK2; AHCYL1; DHFR; PTPN11; GAB1; VCP; UBQLN2; GSTP1	961	957
0.00799378727038	0.102809693301	GO:0007249	b	4	I-kappaB kinase/NF-kappaB signaling			2950; 7334; 79971; 23085	ERC1; GSTP1; WLS; UBE2N	262	262
0.00847552527949	0.102809693301	GO:0033628	b	4	regulation of cell adhesion mediated by integrin			5747; 5781	PTPN11; PTK2	46	46
0.00881419770685	0.102809693301	GO:0043434	b	4	response to peptide hormone			2549; 2950; 5747; 5781; 10768	GSTP1; PTK2; AHCYL1; PTPN11; GAB1	425	423
0.00883520801808	0.103303970673	GO:0042398	b	5	cellular modified amino acid biosynthetic process			501; 1719	DHFR; ALDH7A1	47	47

## Sheet: H_ADULTHD_BRAIN_DOWN
GO terms for proteins DOWNREGULATED in ADULT HD HUMAN BRAINS/neurons														neurodevelopment and organism morphogenesis						metabolism		mitochondrion
														transport						apoptosis		cellular response
p-value	q-value	term_goid	term_category	term_level	term_name			members_input_overlap	members_input_overlap_geneids	size	effective_size									respiration		localization
9.74914552905e-32	2.52502869202e-29	GO:0021762	b	4	substantia nigra development	Neurodevelopment and organism morphogenesis	19	60; 387; 522; 1152; 1340; 2539; 4129; 4722; 7531; 7533; 7707; 9919; 10971; 64426; 64770	YWHAQ; CKB; ZNF148; ATP5PF; G6PD; SUDS3; CCDC14; MAOB; YWHAH; NDUFS3; SEC16A; COX6B1; ACTB; RHOA; YWHAE	44	43
7.99253274621e-14	6.90021993756e-12	GO:0007420	b	4	brain development			60; 387; 522; 1152; 1340; 2539; 4129; 4722; 6857; 7531; 7533; 7707; 9919; 10971; 64426; 64770	YWHAQ; CKB; SYT1; ATP5PF; G6PD; SUDS3; CCDC14; MAOB; YWHAH; NDUFS3; ZNF148; SEC16A; COX6B1; ACTB; RHOA; YWHAE	726	722
6.67198968168e-12	4.32011331889e-10	GO:0007417	b	4	central nervous system development			60; 387; 522; 1152; 1340; 2539; 4129; 4722; 6857; 7531; 7533; 7707; 9919; 10971; 64426; 64770	YWHAQ; CKB; SYT1; ATP5PF; G6PD; SUDS3; CCDC14; MAOB; YWHAH; NDUFS3; ZNF148; SEC16A; COX6B1; ACTB; RHOA; YWHAE	969	965
5.15209305994e-08	1.33439210253e-06	GO:0007399	b	4	nervous system development			60; 387; 522; 1152; 1340; 2539; 4129; 4722; 5216; 6857; 7531; 7533; 7707; 8826; 9919; 10971; 64426; 64770	YWHAQ; CKB; SYT1; ATP5PF; G6PD; IQGAP1; CCDC14; MAOB; YWHAH; NDUFS3; ZNF148; SEC16A; COX6B1; ACTB; PFN1; SUDS3; RHOA; YWHAE	2335	2328
0.000128223334451	0.00132839374491	GO:0043589	b	4	skin morphogenesis			1277; 1278	COL1A2; COL1A1	9	9
0.000195422672363	0.000828802103627	GO:0048407	m	4	platelet-derived growth factor binding			1277; 1278	COL1A2; COL1A1	11	11
0.00180651175391	0.00954870498496	GO:0042476	b	4	odontogenesis			387; 1277; 1278	RHOA; COL1A2; COL1A1	126	126
0.00206941185392	0.00971473898089	GO:0022604	b	5	regulation of cell morphogenesis			81; 387; 5962; 6857; 7533	YWHAH; SYT1; RHOA; RDX; ACTN4	478	477
0.00285535344169	0.0134461189345	GO:0000902	b	4	cell morphogenesis			81; 387; 5962; 6857; 7373; 7533; 8826	ACTN4; SYT1; COL14A1; RDX; YWHAH; RHOA; IQGAP1	1017	1016
0.00308670924712	0.0142760302679	GO:0071364	b	4	cellular response to epidermal growth factor stimulus			1277; 8826	IQGAP1; COL1A1	43	43
0.00352513773936	0.0161013048095	GO:0060351	b	5	cartilage development involved in endochondral bone morphogenesis			1277; 7373	COL14A1; COL1A1	46	46
0.00516830598196	0.0207962788322	GO:0014706	b	5	striated muscle tissue development			387; 2539; 4629; 4637	MYL6; MYH11; RHOA; G6PD	366	366
0.00595017259455	0.0220156385998	GO:0060537	b	4	muscle tissue development			387; 2539; 4629; 4637	MYL6; MYH11; RHOA; G6PD	381	381
0.00710702839265	0.0256439173173	GO:0060284	b	5	regulation of cell development			81; 387; 2539; 6857; 7533; 8826	ACTN4; SYT1; G6PD; YWHAH; RHOA; IQGAP1	910	906
0.00746348325039	0.0254347652875	GO:0060348	b	4	bone development			387; 1277; 7373	RHOA; COL14A1; COL1A1	210	209
0.0084371078474	0.0277981447754	GO:0060350	b	5	endochondral bone morphogenesis			1277; 7373	COL14A1; COL1A1	72	72
0.00855327531552	0.0277981447754	GO:0071363	b	5	cellular response to growth factor stimulus			387; 1277; 1278; 5962; 8826	IQGAP1; RHOA; COL1A2; RDX; COL1A1	668	667
0.0093624287939	0.028768190294	GO:0055013	b	5	cardiac muscle cell development			2539; 4629	MYH11; G6PD	76	76
0.00723457218351	0.0253210026423	GO:0001558	b	4	regulation of cell growth			387; 2539; 4722; 6857	SYT1; RHOA; G6PD; NDUFS3	403	403
1.38274899354e-08	7.78948599695e-07	GO:0042773	b	5	ATP synthesis coupled electron transport	Transport	18	4513; 4697; 4722; 4728; 7384; 7386	MT-CO2; NDUFA4; NDUFS3; NDUFS8; UQCRFS1; UQCRC1	86	86
7.61701501678e-07	1.83896505405e-05	GO:0006812	b	5	cation transport			81; 387; 522; 1340; 1347; 2539; 4129; 4513; 4697; 6857; 7531; 7533	MT-CO2; ACTN4; SYT1; ATP5PF; G6PD; NDUFA4; MAOB; YWHAH; COX6B1; COX7A2; RHOA; YWHAE	1134	1133
9.26666623955e-07	2.00005546337e-05	GO:0006811	b	4	ion transport			81; 387; 522; 1340; 1347; 2539; 3043; 4129; 4513; 4697; 6857; 7531; 7533; 10971	MT-CO2; YWHAQ; ACTN4; SYT1; ATP5PF; G6PD; NDUFA4; HBB; MAOB; YWHAH; COX6B1; COX7A2; RHOA; YWHAE	1640	1639
3.29143127135e-06	6.95314856072e-05	GO:0043269	b	5	regulation of ion transport			81; 387; 522; 2539; 4129; 6857; 7531; 7533; 10971	YWHAQ; ACTN4; SYT1; ATP5PF; G6PD; MAOB; YWHAH; RHOA; YWHAE	662	661
3.36865536138e-05	0.000517547960066	GO:0034220	b	5	ion transmembrane transport			81; 522; 1340; 1347; 2539; 4513; 4697; 7531; 7533; 10971	MT-CO2; YWHAQ; ACTN4; ATP5PF; G6PD; NDUFA4; YWHAH; COX6B1; COX7A2; YWHAE	1115	1115
5.8406984077e-05	0.000840411604219	GO:0051050	b	4	positive regulation of transport			60; 81; 2539; 5962; 6857; 7531; 7533; 9919; 10971	YWHAQ; ACTN4; SYT1; G6PD; RDX; YWHAH; SEC16A; ACTB; YWHAE	950	948
8.42360107473e-05	0.0010516099419	GO:0051049	b	4	regulation of transport			60; 81; 387; 522; 2539; 4129; 5962; 6857; 7531; 7533; 9919; 10971	YWHAQ; ACTN4; SYT1; ATP5PF; G6PD; RDX; MAOB; YWHAH; SEC16A; ACTB; RHOA; YWHAE	1799	1796
8.72707488674e-05	0.0010516099419	GO:0006839	b	4	mitochondrial transport			522; 7385; 7531; 7533; 10971	ATP5PF; YWHAQ; UQCRC2; YWHAH; YWHAE	238	238
8.93259410108e-05	0.0010516099419	GO:0055085	b	4	transmembrane transport			60; 81; 522; 1340; 1347; 2539; 4513; 4697; 7531; 7533; 10971	MT-CO2; YWHAQ; ACTN4; ATP5PF; G6PD; NDUFA4; YWHAH; COX6B1; COX7A2; ACTB; YWHAE	1520	1520
0.000322162982463	0.00253235328967	GO:0006122	b	5	mitochondrial electron transport, ubiquinol to cytochrome c			7384; 7386	UQCRFS1; UQCRC1	14	14
0.000470580713716	0.00318112562472	GO:0034762	b	5	regulation of transmembrane transport			60; 81; 2539; 7531; 7533; 10971	YWHAQ; ACTN4; G6PD; YWHAH; ACTB; YWHAE	529	529
0.000683703319172	0.00427947633111	GO:0015844	b	5	monoamine transport			60; 4129; 6857	MAOB; ACTB; SYT1	91	90
0.000849043418884	0.00594330393219	GO:0015077	m	5	monovalent inorganic cation transmembrane transporter activity			522; 1340; 1347; 4513; 4697	MT-CO2; COX6B1; ATP5PF; NDUFA4; COX7A2	390	390
0.00112507828368	0.00633467990158	GO:0022898	b	4	regulation of transmembrane transporter activity			60; 81; 7531; 7533	ACTB; YWHAE; YWHAH; ACTN4	240	240
0.00542338789648	0.0212348753469	GO:0016192	b	4	vesicle-mediated transport			60; 81; 387; 1727; 3043; 5962; 6857; 7094; 8826; 9919	CYB5R3; ACTN4; IQGAP1; SYT1; RDX; HBB; SEC16A; ACTB; TLN1; RHOA	2125	2118
0.00575319353076	0.0167365629986	GO:0022890	m	4	inorganic cation transmembrane transporter activity			522; 1340; 1347; 4513; 4697	MT-CO2; COX6B1; ATP5PF; NDUFA4; COX7A2	606	606
0.00803981438795	0.0214395050345	GO:0008324	m	4	cation transmembrane transporter activity			522; 1340; 1347; 4513; 4697	MT-CO2; COX6B1; ATP5PF; NDUFA4; COX7A2	657	657
0.00890367581615	0.0278652076468	GO:0032386	b	5	regulation of intracellular transport			5962; 6857; 7531; 9919	SEC16A; SYT1; RDX; YWHAE	429	428
3.27204546033e-11	1.69491954845e-09	GO:0046034	b	4	ATP metabolic process	Metabolism	15	387; 522; 1347; 4513; 4697; 4722; 4728; 7384; 7385; 7386	NDUFA4; UQCRFS1; ATP5PF; MT-CO2; NDUFS3; NDUFS8; COX7A2; UQCRC2; RHOA; UQCRC1	253	253
2.3980575813e-10	3.20992338291e-08	GO:0009141	b	5	nucleoside triphosphate metabolic process			387; 522; 1347; 4513; 4697; 4722; 4728; 7384; 7385; 7386	NDUFA4; UQCRFS1; ATP5PF; MT-CO2; NDUFS3; NDUFS8; COX7A2; UQCRC2; RHOA; UQCRC1	311	310
3.79872589693e-10	3.20992338291e-08	GO:0009123	b	5	nucleoside monophosphate metabolic process			387; 522; 1347; 4513; 4697; 4722; 4728; 7384; 7385; 7386	NDUFA4; UQCRFS1; ATP5PF; MT-CO2; NDUFS3; NDUFS8; COX7A2; UQCRC2; RHOA; UQCRC1	326	325
2.66138393474e-09	8.61623048871e-08	GO:0019693	b	4	ribose phosphate metabolic process			387; 522; 1347; 2539; 4513; 4697; 4722; 4728; 7384; 7385; 7386	NDUFA4; UQCRFS1; ATP5PF; G6PD; MT-CO2; NDUFS3; NDUFS8; COX7A2; UQCRC2; RHOA; UQCRC1	530	528
2.5947701361e-08	9.45116694313e-07	GO:0009117	b	5	nucleotide metabolic process			387; 522; 1347; 2539; 4513; 4697; 4722; 4728; 7384; 7385; 7386	NDUFA4; UQCRFS1; ATP5PF; G6PD; MT-CO2; NDUFS3; NDUFS8; COX7A2; UQCRC2; RHOA; UQCRC1	661	658
2.79620323761e-08	9.45116694313e-07	GO:0009259	b	5	ribonucleotide metabolic process			387; 522; 1347; 4513; 4697; 4722; 4728; 7384; 7385; 7386	NDUFA4; UQCRFS1; ATP5PF; MT-CO2; NDUFS3; NDUFS8; COX7A2; UQCRC2; RHOA; UQCRC1	511	509
2.84762435748e-08	8.19483009541e-07	GO:0006753	b	4	nucleoside phosphate metabolic process			387; 522; 1347; 2539; 4513; 4697; 4722; 4728; 7384; 7385; 7386	NDUFA4; UQCRFS1; ATP5PF; G6PD; MT-CO2; NDUFS3; NDUFS8; COX7A2; UQCRC2; RHOA; UQCRC1	667	664
3.80984142431e-08	1.07310533451e-06	GO:0006163	b	5	purine nucleotide metabolic process			387; 522; 1347; 4513; 4697; 4722; 4728; 7384; 7385; 7386	NDUFA4; UQCRFS1; ATP5PF; MT-CO2; NDUFS3; NDUFS8; COX7A2; UQCRC2; RHOA; UQCRC1	528	526
7.44883142189e-08	1.75386121661e-06	GO:0072521	b	4	purine-containing compound metabolic process			387; 522; 1347; 4513; 4697; 4722; 4728; 7384; 7385; 7386	NDUFA4; UQCRFS1; ATP5PF; MT-CO2; NDUFS3; NDUFS8; COX7A2; UQCRC2; RHOA; UQCRC1	567	565
0.000168733103334	0.0016808412986	GO:0042743	b	4	hydrogen peroxide metabolic process			3043; 4129; 4513	MAOB; MT-CO2; HBB	56	56
0.000470535046834	0.00350063513819	GO:0006796	b	4	phosphate-containing compound metabolic process			60; 387; 522; 1152; 1347; 2539; 4513; 4697; 4722; 4728; 7384; 7385; 7386; 7531; 8826	MT-CO2; UQCRFS1; CKB; RHOA; ATP5PF; G6PD; NDUFA4; IQGAP1; NDUFS3; NDUFS8; COX7A2; YWHAE; UQCRC2; ACTB; UQCRC1	3208	3201
0.00098355463622	0.00554069111737	GO:0006140	b	5	regulation of nucleotide metabolic process			387; 1347; 4513	MT-CO2; RHOA; COX7A2	102	102
0.00285425030332	0.0134461189345	GO:0016999	b	4	antibiotic metabolic process			3043; 4129; 4513	MAOB; MT-CO2; HBB	149	148
0.00482709043614	0.0201647810155	GO:0006749	b	4	glutathione metabolic process			2539; 2953	G6PD; GSTT2	54	54
0.000329655457827	0.00253235328967	GO:2000377	b	5	regulation of reactive oxygen species metabolic process			387; 2539; 3043; 4513	RHOA; G6PD; MT-CO2; HBB	173	173
3.28558021134e-05	0.000517547960066	GO:0010942	b	5	positive regulation of cell death	Apoptosis	6	387; 3043; 4513; 7531; 7533; 10514; 10971; 64426	MT-CO2; YWHAQ; HBB; YWHAH; MYBBP1A; RHOA; SUDS3; YWHAE	671	671
0.000185192195429	0.00176893021686	GO:0010941	b	4	regulation of cell death			81; 387; 2539; 3043; 4513; 4722; 7531; 7533; 10514; 10971; 64426	MT-CO2; YWHAQ; ACTN4; G6PD; HBB; YWHAH; NDUFS3; MYBBP1A; RHOA; SUDS3; YWHAE	1651	1649
0.00149706953853	0.00816144361325	GO:0008637	b	5	apoptotic mitochondrial changes			7531; 7533; 10971	YWHAH; YWHAQ; YWHAE	118	118
0.00195667221306	0.0096557605982	GO:0043067	b	5	regulation of programmed cell death			81; 387; 2539; 4722; 7531; 7533; 10514; 10971; 64426	YWHAQ; ACTN4; G6PD; SUDS3; YWHAH; NDUFS3; MYBBP1A; RHOA; YWHAE	1527	1526
0.00651323836922	0.0244608285422	GO:2001233	b	5	regulation of apoptotic signaling pathway			4722; 7531; 7533; 10971	YWHAH; NDUFS3; YWHAQ; YWHAE	391	391
0.00913823975281	0.0301678284821	GO:0006915	b	4	apoptotic process			81; 387; 2539; 4722; 7531; 7533; 10514; 10971; 64426	YWHAQ; ACTN4; G6PD; SUDS3; YWHAH; NDUFS3; MYBBP1A; RHOA; YWHAE	1933	1924
7.59600672827e-09	2.37709511411e-07	GO:0005740	c	4	mitochondrial envelope	Mitochondrion	8	522; 1340; 1347; 1727; 4129; 4513; 4697; 4722; 4728; 7384; 7385; 7386	MT-CO2; CYB5R3; ATP5PF; NDUFA4; MAOB; NDUFS3; NDUFS8; COX6B1; COX7A2; UQCRC2; UQCRFS1; UQCRC1	743	743
1.28932181985e-08	2.37709511411e-07	GO:0005743	c	4	mitochondrial inner membrane			522; 1340; 1347; 4513; 4697; 4722; 4728; 7384; 7385; 7386	MT-CO2; ATP5PF; NDUFA4; NDUFS3; NDUFS8; COX6B1; COX7A2; UQCRC2; UQCRFS1; UQCRC1	469	469
5.48728979206e-06	0.000102922988262	GO:0007005	b	4	mitochondrion organization			522; 1347; 4722; 4728; 7385; 7531; 7533; 10971	ATP5PF; YWHAQ; YWHAH; NDUFS3; NDUFS8; COX7A2; UQCRC2; YWHAE	524	524
2.55781702369e-05	0.00041404663071	GO:0051204	b	4	protein insertion into mitochondrial membrane			7531; 7533; 10971	YWHAH; YWHAQ; YWHAE	30	30
0.000100668980325	0.0011336202567	GO:0007006	b	4	mitochondrial membrane organization			522; 7531; 7533; 10971	ATP5PF; YWHAQ; YWHAH; YWHAE	127	127
0.000106401203024	0.00128441452221	GO:0006120	b	5	mitochondrial electron transport, NADH to ubiquinone			4697; 4722; 4728	NDUFS8; NDUFA4; NDUFS3	48	48
0.000313492798209	0.0025373323355	GO:0046902	b	4	regulation of mitochondrial membrane permeability			7531; 7533; 10971	YWHAH; YWHAQ; YWHAE	69	69
7.82126805317e-08	7.19556660892e-07	GO:0005739	c	4	mitochondrion			522; 1340; 1347; 1727; 4129; 4513; 4697; 4722; 4728; 7384; 7385; 7386; 7531; 7533; 10971	MT-CO2; CYB5R3; ATP5PF; YWHAQ; NDUFA4; MAOB; YWHAH; NDUFS3; NDUFS8; COX6B1; COX7A2; YWHAE; UQCRC2; UQCRFS1; UQCRC1	1578	1578
0.000667780038816	0.00421841536715	GO:0036120	b	4	cellular response to platelet-derived growth factor stimulus	Cellular response	8	5962; 8826	RDX; IQGAP1	20	20
0.00128849941724	0.00710045423544	GO:0043200	b	4	response to amino acid			387; 1277; 1278	RHOA; COL1A2; COL1A1	112	112
0.00193208333508	0.0100081916757	GO:0045471	b	4	response to ethanol			387; 2539; 4129	MAOB; RHOA; G6PD	129	129
0.00407635377991	0.0181290470738	GO:0031960	b	5	response to corticosteroid			387; 1277; 4129	MAOB; RHOA; COL1A1	168	168
0.00497217647454	0.0202473680516	GO:0010038	b	4	response to metal ion			2539; 4129; 6857; 8826	MAOB; G6PD; IQGAP1; SYT1	364	362
0.00680766282213	0.0241532146703	GO:0048545	b	4	response to steroid hormone			387; 1277; 4129; 7533	MAOB; RHOA; YWHAH; COL1A1	396	396
0.00756481737969	0.0254452948226	GO:0014070	b	4	response to organic cyclic compound			60; 387; 1277; 2539; 4129; 7533	G6PD; MAOB; YWHAH; COL1A1; ACTB; RHOA	920	918
0.00920177007756	0.0301678284821	GO:0010243	b	4	response to organonitrogen compound			60; 387; 1277; 1278; 7384; 8826	RHOA; COL1A2; COL1A1; ACTB; IQGAP1; UQCRC1	961	957
2.92105524913e-05	0.000445031358544	GO:1903829	b	4	positive regulation of cellular protein localization	Localization	7	5962; 7531; 7533; 8826; 9919; 10971	YWHAQ; RDX; YWHAH; SEC16A; IQGAP1; YWHAE	319	318
4.47495956058e-05	0.000610584853154	GO:1903827	b	5	regulation of cellular protein localization			60; 5962; 7531; 7533; 8826; 9919; 10971	YWHAQ; RDX; YWHAH; SEC16A; ACTB; IQGAP1; YWHAE	511	509
0.00022499883224	0.00194248991834	GO:0060341	b	4	regulation of cellular localization			60; 5962; 6857; 7531; 7533; 8826; 9919; 10971	SYT1; YWHAQ; RDX; YWHAH; SEC16A; ACTB; IQGAP1; YWHAE	886	884
0.000265950989246	0.00236556406225	GO:0033365	b	5	protein localization to organelle			1277; 5962; 7385; 7531; 7533; 9919; 10971; 64770	YWHAQ; RDX; CCDC14; YWHAH; COL1A1; SEC16A; UQCRC2; YWHAE	907	906
0.000500090734027	0.00350063513819	GO:0034613	b	4	cellular protein localization			60; 1277; 5962; 7094; 7385; 7531; 7533; 8826; 9919; 10971; 64770	YWHAQ; RDX; TLN1; CCDC14; YWHAH; COL1A1; SEC16A; ACTB; UQCRC2; IQGAP1; YWHAE	1851	1848
0.00211027710279	0.010510803262	GO:0032880	b	4	regulation of protein localization			60; 5962; 7531; 7533; 8826; 9919; 10971	YWHAQ; RDX; YWHAH; SEC16A; ACTB; IQGAP1; YWHAE	965	963
0.00328037320502	0.0146485631052	GO:0090150	b	4	establishment of protein localization to membrane			7531; 7533; 9919; 10971	SEC16A; YWHAH; YWHAQ; YWHAE	323	322
9.19250083046e-10	3.96809619181e-08	GO:0022904	b	4	respiratory electron transport chain	Respiration	7	4513; 4697; 4722; 4728; 7384; 7386; 10514	MT-CO2; NDUFA4; NDUFS3; MYBBP1A; NDUFS8; UQCRFS1; UQCRC1	103	103
1.46133267546e-09	5.40693089921e-08	GO:0045333	b	4	cellular respiration			4513; 4697; 4722; 4728; 7384; 7385; 7386; 10514	MT-CO2; NDUFA4; NDUFS3; MYBBP1A; NDUFS8; UQCRFS1; UQCRC2; UQCRC1	179	179
1.55027942225e-08	2.37709511411e-07	GO:0005751	c	4	mitochondrial respiratory chain complex IV			4513; 4697; 7385; 7386	UQCRFS1; MT-CO2; UQCRC2; NDUFA4	15	15
2.92402102887e-06	1.92149953325e-05	GO:0005750	c	4	mitochondrial respiratory chain complex III			7384; 7385; 7386	UQCRFS1; UQCRC2; UQCRC1	15	15
1.64307745228e-05	0.000308533432706	GO:0009060	b	5	aerobic respiration			4513; 4728; 7384; 7385	NDUFS8; MT-CO2; UQCRC2; UQCRC1	80	80
0.00013523715116	0.000622090895337	GO:0005747	c	4	mitochondrial respiratory chain complex I			4697; 4722; 4728	NDUFS8; NDUFA4; NDUFS3	52	52
0.00013523715116	0.000622090895337	GO:0045271	c	4	respiratory chain complex I			4697; 4722; 4728	NDUFS8; NDUFA4; NDUFS3	52	52
3.52433066053e-14	4.56400820539e-12	GO:0006119	b	4	oxidative phosphorylation			387; 522; 1347; 4513; 4697; 4722; 4728; 7384; 7385; 7386	NDUFA4; UQCRFS1; ATP5PF; MT-CO2; NDUFS3; NDUFS8; COX7A2; UQCRC2; RHOA; UQCRC1	128	128
5.55792080577e-08	6.39160892663e-07	GO:0005925	c	4	focal adhesion			60; 81; 387; 5216; 5962; 7094; 7531; 8826; 10971	ACTN4; IQGAP1; YWHAQ; RDX; TLN1; PFN1; ACTB; RHOA; YWHAE	406	406
1.00070575337e-07	7.67207744251e-07	GO:0070062	c	4	extracellular exosome			60; 81; 387; 1152; 1278; 2539; 2953; 3043; 4629; 4637; 5216; 5962; 7094; 7531; 7533; 8826; 10971	MYH11; YWHAQ; GSTT2; CKB; IQGAP1; G6PD; RDX; HBB; MYL6; PFN1; YWHAH; COL1A2; ACTN4; ACTB; TLN1; RHOA; YWHAE	2142	2139
2.28431583931e-07	3.65490534289e-06	GO:0004129	m	4	cytochrome-c oxidase activity			1340; 1347; 4513; 4697	COX6B1; COX7A2; NDUFA4; MT-CO2	28	28
2.28431583931e-07	3.65490534289e-06	GO:0016676	m	4	oxidoreductase activity, acting on a heme group of donors, oxygen as acceptor			1340; 1347; 4513; 4697	COX6B1; COX7A2; NDUFA4; MT-CO2	28	28
3.59210908776e-06	2.06546272546e-05	GO:0005584	c	4	collagen type I trimer			1277; 1278	COL1A2; COL1A1	2	2
5.56340477093e-06	0.000102922988262	GO:0065003	b	4	protein-containing complex assembly			387; 1277; 1278; 1347; 3043; 4629; 4722; 4728; 5216; 5962; 6857; 7094; 7707; 9919	MYH11; ZNF148; SYT1; RDX; HBB; PFN1; NDUFS3; COL1A2; COL1A1; NDUFS8; SEC16A; RHOA; TLN1; COX7A2	1910	1905
1.48595729731e-05	0.000256575293335	GO:0034109	b	4	homotypic cell-cell adhesion			60; 3043; 5962; 7094	ACTB; TLN1; RDX; HBB	78	78
4.69680656272e-05	0.000610584853154	GO:0016310	b	5	phosphorylation			60; 387; 522; 1152; 1347; 4513; 4697; 4722; 4728; 7384; 7385; 7386; 7531; 8826	MT-CO2; UQCRFS1; CKB; RHOA; ATP5PF; NDUFA4; IQGAP1; NDUFS3; NDUFS8; COX7A2; YWHAE; UQCRC2; ACTB; UQCRC1	2299	2294
8.72707488674e-05	0.0010516099419	GO:0034329	b	4	cell junction assembly			60; 81; 387; 7094; 8826	IQGAP1; ACTB; TLN1; RHOA; ACTN4	238	238
9.36313666752e-05	0.00131083913345	GO:0050136	m	5	NADH dehydrogenase (quinone) activity			4697; 4722; 4728	NDUFS8; NDUFA4; NDUFS3	46	46
9.98831350914e-05	0.000828802103627	GO:0003954	m	4	NADH dehydrogenase activity			4697; 4722; 4728	NDUFS8; NDUFA4; NDUFS3	47	47
0.000127603617992	0.00132839374491	GO:0030199	b	4	collagen fibril organization			1277; 1278; 7373	COL14A1; COL1A2; COL1A1	51	51
0.000147078743302	0.000828802103627	GO:0003779	m	4	actin binding			81; 4629; 5216; 5962; 7094; 7533	MYH11; ACTN4; RDX; TLN1; PFN1; YWHAH	426	426
0.000160085094252	0.000828802103627	GO:0008121	m	4	ubiquinol-cytochrome-c reductase activity			7384; 7386	UQCRFS1; UQCRC1	10	10
0.000160085094252	0.000828802103627	GO:0016681	m	4	oxidoreductase activity, acting on diphenols and related substances as donors, cytochrome as acceptor			7384; 7386	UQCRFS1; UQCRC1	10	10
0.000160085094252	0.00180362539524	GO:0045792	b	5	negative regulation of cell size			387; 5962	RHOA; RDX	10	10
0.00019123569912	0.00176893021686	GO:0051017	b	4	actin filament bundle assembly			81; 387; 5216; 5962	PFN1; RHOA; RDX; ACTN4	150	150
0.000197100838226	0.00204330364671	GO:0070527	b	5	platelet aggregation			60; 3043; 7094	ACTB; TLN1; HBB	59	59
0.000206315581052	0.00204330364671	GO:0061572	b	5	actin filament bundle organization			81; 387; 5216; 5962	PFN1; RHOA; RDX; ACTN4	154	153
0.000207200525907	0.000828802103627	GO:0016655	m	4	oxidoreductase activity, acting on NAD(P)H, quinone or similar compound as acceptor			4697; 4722; 4728	NDUFS8; NDUFA4; NDUFS3	60	60
0.000217629974206	0.00194248991834	GO:1905710	b	4	positive regulation of membrane permeability			7531; 7533; 10971	YWHAH; YWHAQ; YWHAE	61	61
0.000217629974206	0.00204330364671	GO:0010812	b	5	negative regulation of cell-substrate adhesion			81; 387; 1277	RHOA; COL1A1; ACTN4	61	61
0.000261052899726	0.00174078433569	GO:0005938	c	5	cell cortex			60; 81; 387; 5216; 5962	PFN1; ACTB; RHOA; RDX; ACTN4	301	301
0.000280334781196	0.0023421518816	GO:0008015	b	4	blood circulation			387; 522; 1278; 1727; 3043; 7531	CYB5R3; ATP5PF; HBB; COL1A2; RHOA; YWHAE	480	480
0.000287391817651	0.00242846085915	GO:1903391	b	5	regulation of adherens junction organization			387; 5962; 8826	RHOA; RDX; IQGAP1	67	67
0.000316506242852	0.00174078433569	GO:0015629	c	5	actin cytoskeleton			60; 81; 4629; 4637; 5962; 8826	MYH11; ACTN4; RDX; MYL6; ACTB; IQGAP1	492	491
0.000322474348675	0.00134852909446	GO:0001726	c	4	ruffle			387; 5962; 7094; 8826	IQGAP1; RHOA; RDX; TLN1	172	172
0.000371276668838	0.00272807639277	GO:0099010	b	5	modification of postsynaptic structure			387; 5216	PFN1; RHOA	15	15
0.000382059426745	0.00135843351732	GO:0045296	m	4	cadherin binding			5216; 5962; 7094; 7531; 8826	IQGAP1; PFN1; YWHAE; RDX; TLN1	329	327
0.000403997307316	0.00284481437235	GO:0051272	b	5	positive regulation of cellular component movement			81; 387; 1277; 5216; 5962; 8826	ACTN4; RDX; PFN1; COL1A1; RHOA; IQGAP1	514	514
0.000423802759877	0.00332620953964	GO:0050665	b	4	hydrogen peroxide biosynthetic process			4129; 4513	MAOB; MT-CO2	16	16
0.000475170822606	0.00350063513819	GO:0007599	b	4	hemostasis			60; 1277; 1278; 3043; 7094	ACTB; HBB; COL1A2; TLN1; COL1A1	343	343
0.000489710869553	0.00350063513819	GO:0040017	b	4	positive regulation of locomotion			81; 387; 1277; 5216; 5962; 8826	ACTN4; RDX; PFN1; COL1A1; RHOA; IQGAP1	533	533
0.000520867653914	0.00338563975044	GO:1903426	b	5	regulation of reactive oxygen species biosynthetic process			387; 3043; 4513	RHOA; MT-CO2; HBB	82	82
0.00056150845803	0.00382712343762	GO:0042060	b	4	wound healing			60; 387; 1277; 1278; 3043; 7094	TLN1; COL1A2; COL1A1; ACTB; HBB; RHOA	547	547
0.000637062821776	0.00421841536715	GO:0010810	b	4	regulation of cell-substrate adhesion			81; 387; 1277; 8826	RHOA; COL1A1; IQGAP1; ACTN4	206	206
0.000667780038816	0.00421841536715	GO:0017000	b	4	antibiotic biosynthetic process			4129; 4513	MAOB; MT-CO2	20	20
0.000688140097736	0.00424353060271	GO:0045055	b	4	regulated exocytosis			81; 387; 1727; 3043; 6857; 7094; 8826	CYB5R3; ACTN4; SYT1; HBB; RHOA; TLN1; IQGAP1	797	794
0.000728916886741	0.00430855314904	GO:0032231	b	4	regulation of actin filament bundle assembly			387; 5216; 5962	PFN1; RHOA; RDX	92	92
0.000737180096583	0.00430855314904	GO:0099563	b	4	modification of synaptic structure			387; 5216	PFN1; RHOA	21	21
0.000748590315471	0.00430855314904	GO:0046903	b	4	secretion			81; 387; 522; 1727; 3043; 4129; 4513; 6857; 7094; 8826	MT-CO2; CYB5R3; ACTN4; SYT1; ATP5PF; HBB; MAOB; RHOA; TLN1; IQGAP1	1630	1626
0.000824967593121	0.00497926868705	GO:0007044	b	5	cell-substrate junction assembly			387; 7094; 8826	RHOA; IQGAP1; TLN1	96	96
0.000942610623024	0.00549314466521	GO:0072657	b	5	protein localization to membrane			60; 5962; 7531; 7533; 9919; 10971	YWHAQ; RDX; YWHAH; SEC16A; ACTB; YWHAE	605	604
0.00112951581444	0.00414155798626	GO:0030863	c	5	cortical cytoskeleton			60; 81; 5962	ACTB; RDX; ACTN4	107	107
0.00119592187314	0.00382694999406	GO:0035091	m	4	phosphatidylinositol binding			5216; 6857; 7094; 8826	PFN1; TLN1; IQGAP1; SYT1	244	244
0.00151079736626	0.00815201078876	GO:0007162	b	4	negative regulation of cell adhesion			81; 387; 1277; 5962	RHOA; COL1A1; RDX; ACTN4	260	260
0.00164722733399	0.00867031585757	GO:0007043	b	5	cell-cell junction assembly			81; 387; 7094	RHOA; TLN1; ACTN4	122	122
0.00169302025621	0.00867031585757	GO:0031344	b	5	regulation of cell projection organization			387; 5216; 5962; 6857; 7533; 8826	SYT1; RDX; PFN1; YWHAH; RHOA; IQGAP1	679	677
0.00186917335741	0.00716516453675	GO:0005856	c	4	cytoskeleton			60; 81; 387; 4629; 4637; 5216; 5962; 7094; 7531; 8826; 64770	MYH11; ACTN4; IQGAP1; RDX; TLN1; MYL6; PFN1; CCDC14; ACTB; RHOA; YWHAE	2170	2164
0.00199971373336	0.0096557605982	GO:0051130	b	5	positive regulation of cellular component organization			81; 387; 5216; 6857; 7531; 7533; 8826; 10971	ACTN4; SYT1; YWHAQ; PFN1; YWHAH; RHOA; IQGAP1; YWHAE	1233	1232
0.00205362065649	0.0104291715692	GO:0045777	b	4	positive regulation of blood pressure			387; 522	RHOA; ATP5PF	35	35
0.00228526613871	0.00808632633698	GO:0099568	c	4	cytoplasmic region			60; 81; 387; 5216; 5962	PFN1; ACTB; RHOA; RDX; ACTN4	488	488
0.00243867734312	0.0119173100352	GO:0034332	b	4	adherens junction organization			387; 5962; 8826	RHOA; RDX; IQGAP1	140	140
0.00243995183043	0.00670986753368	GO:0099503	c	5	secretory vesicle			81; 387; 1277; 1727; 3043; 6857; 8826	CYB5R3; ACTN4; SYT1; HBB; COL1A1; RHOA; IQGAP1	991	988
0.00289551486396	0.00943194876205	GO:0043005	c	4	neuron projection			60; 81; 387; 1152; 5962; 6857; 7531; 8826	CKB; SYT1; ACTN4; RDX; IQGAP1; ACTB; RHOA; YWHAE	1309	1307
0.00307563546589	0.00943194876205	GO:0005829	c	4	cytosol			60; 81; 387; 1152; 1727; 2539; 3043; 4629; 4637; 5216; 7094; 7384; 7531; 7533; 8826; 9919; 10971; 64426	MYH11; YWHAQ; CYB5R3; YWHAE; CKB; IQGAP1; G6PD; HBB; MYL6; PFN1; YWHAH; ACTN4; SEC16A; ACTB; TLN1; SUDS3; RHOA; UQCRC1	5109	5087
0.00319291946694	0.0149002908457	GO:1901981	m	5	phosphatidylinositol phosphate binding			5216; 6857; 8826	PFN1; IQGAP1; SYT1	154	154
0.00325165799734	0.0146485631052	GO:0045216	b	4	cell-cell junction organization			81; 387; 7094	RHOA; TLN1; ACTN4	155	155
0.00367737127732	0.0161430366242	GO:0034260	b	4	negative regulation of GTPase activity			5962; 8826	RDX; IQGAP1	47	47
0.00415167791912	0.0179214096842	GO:0006936	b	4	muscle contraction			387; 4629; 4637; 7094	MYL6; MYH11; RHOA; TLN1	344	344
0.00436958481727	0.0185528273389	GO:0030198	b	4	extracellular matrix organization			1277; 1278; 4629; 7373	MYH11; COL1A2; COL14A1; COL1A1	349	349
0.00456853124738	0.0131345273362	GO:0044448	c	4	cell cortex part			60; 81; 5962	ACTB; RDX; ACTN4	175	175
0.00482709043614	0.0206836525369	GO:0031529	b	5	ruffle organization			5216; 5962	PFN1; RDX	54	54
0.00496754830674	0.0206836525369	GO:0034622	b	5	cellular protein-containing complex assembly			387; 1347; 4629; 4722; 4728; 5216; 5962	MYH11; RDX; PFN1; NDUFS3; NDUFS8; RHOA; COX7A2	1128	1123
0.00500321063824	0.0202473680516	GO:0140238	b	4	presynaptic endocytosis			60; 6857	SYT1; ACTB	55	55
0.00501792753853	0.0206836525369	GO:0008064	b	5	regulation of actin polymerization or depolymerization			387; 5216; 5962	PFN1; RHOA; RDX	181	181
0.00509533056295	0.0203029325508	GO:0030832	b	4	regulation of actin filament length			387; 5216; 5962	PFN1; RHOA; RDX	182	182
0.00549319169206	0.0212348753469	GO:0031032	b	4	actomyosin structure organization			387; 4629; 5216	MYH11; RHOA; PFN1	187	187
0.00563510437009	0.015247929472	GO:0030424	c	4	axon			60; 387; 6857; 7531; 8826	IQGAP1; SYT1; ACTB; RHOA; YWHAE	603	603
0.00573830624981	0.0216182407592	GO:0051128	b	4	regulation of cellular component organization			81; 387; 2539; 4722; 5216; 5962; 6857; 7531; 7533; 8826; 10971	YWHAQ; ACTN4; SYT1; G6PD; RDX; PFN1; YWHAH; NDUFS3; RHOA; IQGAP1; YWHAE	2498	2495
0.00575929966172	0.0216182407592	GO:0016477	b	4	cell migration			81; 387; 1277; 1278; 5216; 5962; 7531; 8826	ACTN4; RDX; PFN1; COL1A2; COL1A1; RHOA; IQGAP1; YWHAE	1468	1463
0.00612116236485	0.02405759162	GO:0090109	b	5	regulation of cell-substrate junction assembly			387; 8826	RHOA; IQGAP1	61	61
0.00621893134325	0.0226859608155	GO:2000145	b	4	regulation of cell motility			81; 387; 1277; 5216; 5962; 8826	ACTN4; RDX; PFN1; COL1A1; RHOA; IQGAP1	881	881
0.00631758798154	0.0242652811109	GO:0032233	b	5	positive regulation of actin filament bundle assembly			387; 5216	PFN1; RHOA	62	62
0.00680766282213	0.0241532146703	GO:0007015	b	4	actin filament organization			81; 387; 5216; 5962	PFN1; RHOA; RDX; ACTN4	397	396
0.00713174031903	0.0256439173173	GO:0071230	b	5	cellular response to amino acid stimulus			1277; 1278	COL1A2; COL1A1	66	66
0.00734233565753	0.0253555324707	GO:0036465	b	4	synaptic vesicle recycling			60; 6857	SYT1; ACTB	67	67
0.00746348325039	0.0262690833787	GO:0008154	b	5	actin polymerization or depolymerization			387; 5216; 5962	PFN1; RHOA; RDX	209	209
0.00776052004963	0.0262690833787	GO:0032271	b	5	regulation of protein polymerization			387; 5216; 5962	PFN1; RHOA; RDX	212	212
0.00777191815938	0.0262690833787	GO:1902653	b	5	secondary alcohol biosynthetic process			1727; 2539	G6PD; CYB5R3	69	69
0.00889431835493	0.0278652076468	GO:0016126	b	5	sterol biosynthetic process			1727; 2539	G6PD; CYB5R3	74	74
0.00933749606211	0.0302301435011	GO:0051270	b	4	regulation of cellular component movement			81; 387; 1277; 5216; 5962; 8826	ACTN4; RDX; PFN1; COL1A1; RHOA; IQGAP1	960	960
0.00948692634871	0.0303347398064	GO:1904951	b	4	positive regulation of establishment of protein localization			7531; 7533; 9919; 10971	SEC16A; YWHAH; YWHAQ; YWHAE	437	436
0.00961707188021	0.0245769614716	GO:0031410	c	4	cytoplasmic vesicle			81; 387; 1277; 1727; 3043; 4629; 6857; 7531; 8826; 9919	MYH11; CYB5R3; ACTN4; SYT1; HBB; COL1A1; SEC16A; RHOA; IQGAP1; YWHAE	2303	2299
0.00999376941931	0.0293851500732	GO:0033043	b	5	regulation of organelle organization			387; 5216; 5962; 6857; 7531; 7533; 10971	SYT1; YWHAQ; RDX; PFN1; YWHAH; RHOA; YWHAE	1282	1280

## Sheet: H_ADULTHD_BRAIN_UP
GO terms for proteins UPREGULATED in ADULT HD HUMAN BRAIN/neurons														vesicles		neurodevelopment and organism morphogenesis						cellular response
p-value	q-value	term_goid	term_category	term_level	term_name			members_input_overlap	members_input_overlap_geneids	size	effective_size			metabolism		transport
1.21658237881e-13	3.77140537432e-12	GO:0070062	c	4	extracellular exosome	Vesicles	5	12; 226; 358; 952; 960; 2027; 2243; 2936; 2946; 3043; 5004; 5224; 5265; 6277; 6696; 7001; 7414; 9588; 10409; 10974; 59345	CD38; SERPINA1; SERPINA3; ORM1; AQP1; CD44; GSTM2; VCL; PRDX2; GNB4; HBB; GSR; ADIRF; BASP1; ENO3; PGAM2; PRDX6; ALDOA; SPP1; S100A6; FGA	2142	2139
1.37375178983e-09	1.23637661085e-08	GO:0099503	c	5	secretory vesicle			12; 226; 274; 952; 960; 2243; 3043; 135228; 5004; 5265; 7414; 8655; 9588	CD38; SERPINA1; SERPINA3; DYNLL1; ORM1; CD44; CD109; VCL; HBB; PRDX6; ALDOA; BIN1; FGA	991	988
4.70747729107e-08	7.29658980116e-07	GO:0060205	c	4	cytoplasmic vesicle lumen			12; 226; 2243; 3043; 5004; 5265; 7414; 9588	SERPINA1; SERPINA3; ORM1; PRDX6; VCL; HBB; ALDOA; FGA	339	339
2.47378944562e-05	0.000255624909381	GO:0031410	c	4	cytoplasmic vesicle			12; 226; 274; 952; 960; 2243; 3043; 135228; 5004; 5265; 7414; 8655; 9588	CD38; SERPINA1; SERPINA3; DYNLL1; ORM1; CD44; CD109; VCL; HBB; PRDX6; ALDOA; BIN1; FGA	2303	2299
5.76143776161e-05	0.000828206678232	GO:0016192	b	4	vesicle-mediated transport			12; 226; 274; 960; 2243; 3043; 135228; 5004; 5265; 7414; 8655; 9588	SERPINA1; SERPINA3; DYNLL1; ORM1; CD44; CD109; VCL; HBB; PRDX6; ALDOA; BIN1; FGA	2125	2118
1.81520767789e-05	0.00083499553183	GO:0042744	b	5	hydrogen peroxide catabolic process	Metabolism	23	3043; 7001; 9588	PRDX6; PRDX2; HBB	32	32
8.37919869153e-05	0.0017529535504	GO:0019320	b	5	hexose catabolic process			226; 2027; 5224	ALDOA; ENO3; PGAM2	53	53
9.20577026386e-05	0.0017529535504	GO:0019362	b	5	pyridine nucleotide metabolic process			226; 952; 2027; 5224	ALDOA; CD38; ENO3; PGAM2	149	149
9.88275636204e-05	0.00124907946789	GO:0042743	b	4	hydrogen peroxide metabolic process			3043; 7001; 9588	PRDX6; PRDX2; HBB	56	56
0.000107252255621	0.00124907946789	GO:0072524	b	4	pyridine-containing compound metabolic process			226; 952; 2027; 5224	ALDOA; CD38; ENO3; PGAM2	155	155
0.000115523177703	0.00126525385103	GO:0017001	b	4	antibiotic catabolic process			3043; 7001; 9588	PRDX6; PRDX2; HBB	60	59
0.000139728181554	0.0017529535504	GO:0006733	b	5	oxidoreduction coenzyme metabolic process			226; 952; 2027; 5224	ALDOA; CD38; ENO3; PGAM2	166	166
0.000140502514095	0.00146888992008	GO:0046365	b	4	monosaccharide catabolic process			226; 2027; 5224	ALDOA; ENO3; PGAM2	63	63
0.000176353758212	0.00176353758212	GO:0051187	b	4	cofactor catabolic process			3043; 7001; 9588	PRDX6; PRDX2; HBB	68	68
0.000325022254839	0.0025777627108	GO:0046434	b	4	organophosphate catabolic process			226; 2027; 5224; 9588	ALDOA; PRDX6; ENO3; PGAM2	208	207
0.000911532436745	0.00628957381354	GO:0009132	b	5	nucleoside diphosphate metabolic process			226; 2027; 5224	ALDOA; ENO3; PGAM2	119	119
0.00170767162122	0.00828584643091	GO:0016999	b	4	antibiotic metabolic process			3043; 7001; 9588	PRDX6; PRDX2; HBB	149	148
0.00170767162122	0.00981911182204	GO:1901292	b	5	nucleoside phosphate catabolic process			226; 2027; 5224	ALDOA; ENO3; PGAM2	149	148
0.00198461753301	0.00931555168554	GO:0016052	b	4	carbohydrate catabolic process			226; 2027; 5224	ALDOA; ENO3; PGAM2	156	156
0.0025617215088	0.010911036056	GO:0006732	b	4	coenzyme metabolic process			226; 952; 2027; 5224	ALDOA; CD38; ENO3; PGAM2	362	361
0.00340668452732	0.0137097216936	GO:0006749	b	4	glutathione metabolic process			2936; 2946	GSTM2; GSR	54	54
0.00423218418442	0.0191452984825	GO:0006006	b	5	glucose metabolic process			226; 2027; 5224	ALDOA; ENO3; PGAM2	204	204
0.00430075545621	0.0191452984825	GO:0019752	b	5	carboxylic acid metabolic process			226; 960; 1462; 2027; 2946; 5224	CD44; GSTM2; VCAN; ENO3; PGAM2; ALDOA	987	984
0.00482585927512	0.0194482713966	GO:0031324	b	5	negative regulation of cellular metabolic process			12; 274; 358; 952; 960; 135228; 5265; 7001; 8655; 10409	CD38; SERPINA1; SERPINA3; DYNLL1; AQP1; CD44; CD109; PRDX2; BASP1; BIN1	2532	2529
0.00489756957102	0.0194482713966	GO:0006026	b	5	aminoglycan catabolic process			960; 1462	CD44; VCAN	65	65
0.00654439118685	0.0190532907972	GO:0043436	b	4	oxoacid metabolic process			226; 960; 1462; 2027; 2946; 5224	CD44; GSTM2; VCAN; ENO3; PGAM2; ALDOA	1077	1073
0.00695161110886	0.0195315869945	GO:0019318	b	4	hexose metabolic process			226; 2027; 5224	ALDOA; ENO3; PGAM2	244	244
0.0076778541528	0.0210226958946	GO:0046034	b	4	ATP metabolic process			226; 2027; 5224	ALDOA; ENO3; PGAM2	253	253
6.48871355002e-07	1.4924041165e-05	GO:0021762	b	4	substantia nigra development	Neurodevelopment and organism morphogenesis	16	8655; 10409; 54145; 59345	H2BS1; BASP1; DYNLL1; GNB4	44	43
4.86791491579e-06	9.33017025526e-05	GO:0007399	b	4	nervous system development			274; 358; 952; 1462; 2670; 3371; 6277; 6696; 7414; 8655; 10409; 54145; 59345; 94235	CD38; H2BS1; DYNLL1; AQP1; BIN1; VCAN; BASP1; SPP1; TNC; GNB4; S100A6; GFAP; VCL; GNG8	2335	2328
0.000108615605903	0.00124907946789	GO:0007417	b	4	central nervous system development			274; 358; 1462; 2670; 8655; 10409; 54145; 59345	H2BS1; DYNLL1; AQP1; BIN1; VCAN; BASP1; GNB4; GFAP	969	965
0.00101316509618	0.00636362963909	GO:0051240	b	4	positive regulation of multicellular organismal process			274; 358; 952; 2243; 2670; 5004; 6696; 7001; 10409	CD38; ORM1; AQP1; BIN1; PRDX2; BASP1; SPP1; GFAP; FGA	1689	1687
0.00218680220983	0.00967239438962	GO:0051241	b	4	negative regulation of multicellular organismal process			274; 952; 2243; 2670; 5004; 6696; 7001	CD38; ORM1; BIN1; PRDX2; SPP1; GFAP; FGA	1174	1171
0.00362374356521	0.0141264579661	GO:0060541	b	4	respiratory system development			3371; 10409; 94235	BASP1; GNG8; TNC	193	193
0.00377040693973	0.0191452984825	GO:0031175	b	5	neuron projection development			952; 2670; 3371; 6277; 6696; 7414	CD38; VCL; SPP1; TNC; S100A6; GFAP	959	958
0.00456012339638	0.0162370305341	GO:0030182	b	4	neuron differentiation			274; 952; 2670; 3371; 6277; 6696; 7414	CD38; BIN1; VCL; SPP1; TNC; S100A6; GFAP	1338	1335
0.00474524303332	0.0162896402637	GO:0022603	b	4	regulation of anatomical structure morphogenesis			226; 358; 960; 2243; 6696; 10409	AQP1; CD44; BASP1; SPP1; ALDOA; FGA	1005	1004
0.00502786781001	0.0165029573228	GO:0000902	b	4	cell morphogenesis			226; 960; 2243; 6277; 6696; 7414	CD44; VCL; SPP1; ALDOA; S100A6; FGA	1017	1016
0.00533630543203	0.0165029573228	GO:0045595	b	4	regulation of cell differentiation			274; 952; 2243; 2670; 135228; 6696; 7001; 10974	CD38; BIN1; CD109; PRDX2; ADIRF; SPP1; GFAP; FGA	1753	1747
0.00552490310371	0.0165029573228	GO:0007420	b	4	brain development			358; 8655; 10409; 54145; 59345	H2BS1; BASP1; DYNLL1; GNB4; AQP1	726	722
0.00581622387675	0.0200659723748	GO:0048708	b	5	astrocyte differentiation			274; 2670	GFAP; BIN1	71	71
0.00688598275412	0.0231772102456	GO:0022604	b	5	regulation of cell morphogenesis			226; 960; 2243; 6696	ALDOA; CD44; SPP1; FGA	478	477
0.00696343536327	0.0195315869945	GO:0048666	b	4	neuron development			952; 2670; 3371; 6277; 6696; 7414	CD38; VCL; SPP1; TNC; S100A6; GFAP	1088	1087
0.00797838905955	0.0245584223799	GO:0048699	b	5	generation of neurons			274; 952; 2670; 3371; 6277; 6696; 7414	CD38; BIN1; VCL; SPP1; TNC; S100A6; GFAP	1483	1480
7.51645765689e-06	0.000518635578325	GO:0030185	b	5	nitric oxide transport	Transport	6	358; 3043	HBB; AQP1	3	3
0.000421611788822	0.00323235704763	GO:0015669	b	4	gas transport			358; 3043	HBB; AQP1	19	19
0.000637377157398	0.0045811483188	GO:0051050	b	4	positive regulation of transport			358; 952; 2243; 2946; 5004; 6696; 8655	CD38; DYNLL1; ORM1; AQP1; GSTM2; SPP1; FGA	950	948
0.00158190619099	0.00808529830953	GO:0051049	b	4	regulation of transport			274; 358; 952; 2243; 2670; 2946; 5004; 6696; 8655	CD38; DYNLL1; ORM1; AQP1; BIN1; GSTM2; SPP1; GFAP; FGA	1799	1796
0.00172922012471	0.00828584643091	GO:0009914	b	4	hormone transport			952; 2243; 6696; 8655	CD38; DYNLL1; SPP1; FGA	324	324
0.00880381066188	0.0238220759086	GO:0006836	b	4	neurotransmitter transport			358; 2670; 3043	HBB; GFAP; AQP1	266	266
0.000244088087843	0.00215924077707	GO:1901654	b	4	response to ketone	Cellular response	13	358; 952; 3371; 6696	CD38; SPP1; TNC; AQP1	193	192
0.000341189361294	0.00362185629681	GO:1903035	b	5	negative regulation of response to wounding			2243; 135228; 6696	CD109; SPP1; FGA	85	85
0.000458526366968	0.00421844257611	GO:1901655	b	5	cellular response to ketone			358; 3371; 6696	SPP1; TNC; AQP1	95	94
0.000669426648332	0.00466570088232	GO:0032526	b	4	response to retinoic acid			358; 952; 3371	CD38; TNC; AQP1	107	107
0.00102371433324	0.00636362963909	GO:0034599	b	4	cellular response to oxidative stress			358; 2936; 7001; 9588	PRDX6; GSR; PRDX2; AQP1	281	281
0.00152706178315	0.00805881486558	GO:0033280	b	4	response to vitamin D			3371; 6696	SPP1; TNC	36	36
0.00153408535455	0.00805881486558	GO:0006954	b	4	inflammatory response			12; 960; 5004; 5265; 6696; 7001	SERPINA1; SERPINA3; ORM1; CD44; PRDX2; SPP1	801	801
0.0016713760375	0.00981911182204	GO:0032102	b	5	negative regulation of response to external stimulus			2243; 135228; 6696; 7001	CD109; SPP1; FGA; PRDX2	321	321
0.00502714675644	0.0165029573228	GO:0000302	b	4	response to reactive oxygen species			358; 3043; 7001	HBB; PRDX2; AQP1	217	217
0.00528867680034	0.0194482713966	GO:0002526	b	5	acute inflammatory response			12; 5004; 5265	SERPINA1; SERPINA3; ORM1	221	221
0.0055018670558	0.0165029573228	GO:0048678	b	4	response to axon injury			3371; 6696	SPP1; TNC	69	69
0.00565803355354	0.0200207341125	GO:0071300	b	5	cellular response to retinoic acid			358; 3371	TNC; AQP1	70	70
0.00939514857436	0.0251265601407	GO:0033273	b	4	response to vitamin			3371; 6696	SPP1; TNC	91	91
2.17237805054e-08	3.13465927523e-06	GO:0045055	b	4	regulated exocytosis			12; 226; 960; 2243; 3043; 135228; 5004; 5265; 7414; 8655; 9588	SERPINA1; SERPINA3; DYNLL1; ORM1; CD44; CD109; VCL; HBB; PRDX6; ALDOA; FGA	797	794
4.91552716141e-08	3.13465927523e-06	GO:0043312	b	4	neutrophil degranulation			12; 226; 960; 3043; 5004; 5265; 7414; 8655; 9588	SERPINA1; SERPINA3; DYNLL1; ORM1; CD44; VCL; HBB; PRDX6; ALDOA	490	488
5.93410447796e-08	3.13465927523e-06	GO:0046903	b	4	secretion			12; 226; 358; 952; 960; 2243; 3043; 135228; 5004; 5265; 6696; 7414; 8655; 9588	CD38; SERPINA1; SERPINA3; DYNLL1; ORM1; AQP1; CD44; CD109; VCL; HBB; SPP1; PRDX6; ALDOA; FGA	1630	1626
6.26122558089e-08	8.64049130163e-06	GO:0002446	b	5	neutrophil mediated immunity			12; 226; 960; 3043; 5004; 5265; 7414; 8655; 9588	SERPINA1; SERPINA3; DYNLL1; ORM1; CD44; VCL; HBB; PRDX6; ALDOA	504	502
6.52013407448e-08	3.13465927523e-06	GO:0097237	b	4	cellular response to toxic substance			358; 2936; 2946; 3043; 7001; 9588; 10974	GSR; AQP1; PRDX6; GSTM2; PRDX2; HBB; ADIRF	230	230
6.81447668529e-08	3.13465927523e-06	GO:0036230	b	4	granulocyte activation			12; 226; 960; 3043; 5004; 5265; 7414; 8655; 9588	SERPINA1; SERPINA3; DYNLL1; ORM1; CD44; VCL; HBB; PRDX6; ALDOA	509	507
1.30108697657e-07	4.27500006588e-06	GO:0002275	b	4	myeloid cell activation involved in immune response			12; 226; 960; 3043; 5004; 5265; 7414; 8655; 9588	SERPINA1; SERPINA3; DYNLL1; ORM1; CD44; VCL; HBB; PRDX6; ALDOA	549	547
1.30108697657e-07	4.27500006588e-06	GO:0042060	b	4	wound healing			960; 2027; 2243; 3043; 3371; 135228; 5265; 7001; 7414	SERPINA1; CD44; CD109; VCL; PRDX2; HBB; ENO3; TNC; FGA	547	547
1.49436898945e-07	4.29631084466e-06	GO:0002444	b	4	myeloid leukocyte mediated immunity			12; 226; 960; 3043; 5004; 5265; 7414; 8655; 9588	SERPINA1; SERPINA3; DYNLL1; ORM1; CD44; VCL; HBB; PRDX6; ALDOA	558	556
5.2250716588e-07	1.33529609058e-05	GO:0002274	b	4	myeloid leukocyte activation			12; 226; 960; 3043; 5004; 5265; 7414; 8655; 9588	SERPINA1; SERPINA3; DYNLL1; ORM1; CD44; VCL; HBB; PRDX6; ALDOA	647	645
6.37859571292e-07	2.87036807082e-06	GO:0034774	c	5	secretory granule lumen			12; 226; 2243; 5004; 5265; 7414; 9588	SERPINA1; SERPINA3; ORM1; PRDX6; VCL; ALDOA; FGA	322	322
1.0717917844e-06	2.24101918555e-05	GO:0002366	b	4	leukocyte activation involved in immune response			12; 226; 960; 3043; 5004; 5265; 7414; 8655; 9588	SERPINA1; SERPINA3; DYNLL1; ORM1; CD44; VCL; HBB; PRDX6; ALDOA	705	703
8.4817878895e-06	0.000150062401122	GO:0061621	b	4	canonical glycolysis			226; 2027; 5224	ALDOA; ENO3; PGAM2	25	25
1.57066103871e-05	0.000258037170646	GO:0006936	b	4	muscle contraction			226; 274; 952; 2946; 5224; 7414	CD38; GSTM2; VCL; PGAM2; ALDOA; BIN1	344	344
1.70420873426e-05	0.00026131200592	GO:0030198	b	4	extracellular matrix organization			960; 1462; 2243; 2670; 3371; 6696	CD44; VCAN; SPP1; TNC; GFAP; FGA	349	349
4.6476295926e-05	0.000360191293426	GO:1904813	c	4	ficolin-1-rich granule lumen			226; 3043; 5265; 7414	ALDOA; SERPINA1; VCL; HBB	125	125
6.72010171782e-05	0.0017529535504	GO:0051346	b	5	negative regulation of hydrolase activity			12; 274; 358; 960; 135228; 5265	SERPINA1; SERPINA3; AQP1; CD44; CD109; BIN1	448	446
8.86243156605e-05	0.00119903485894	GO:0031102	b	4	neuron projection regeneration			2670; 3371; 6696	SPP1; GFAP; TNC	54	54
9.36351861566e-05	0.000580538154171	GO:1904724	c	4	tertiary granule lumen			226; 3043; 5004	ALDOA; ORM1; HBB	55	55
0.00010460172253	0.0017529535504	GO:1903034	b	5	regulation of response to wounding			2243; 135228; 6696; 7001	CD109; SPP1; FGA; PRDX2	154	154
0.000111957082511	0.0017529535504	GO:0046689	b	5	response to mercury ion			358; 5224	PGAM2; AQP1	10	10
0.000115523177703	0.0017529535504	GO:0070527	b	5	platelet aggregation			2243; 3043; 7414	VCL; FGA; HBB	59	59
0.000122365125121	0.000632219813123	GO:0005788	c	4	endoplasmic reticulum lumen			1462; 2243; 3371; 5265; 6696	SERPINA1; VCAN; FGA; TNC; SPP1	309	308
0.000136514270289	0.0017529535504	GO:0006941	b	5	striated muscle contraction			226; 274; 2946; 5224	ALDOA; PGAM2; GSTM2; BIN1	165	165
0.00020214029704	0.00193717784664	GO:0007599	b	4	hemostasis			2243; 3043; 5265; 7001; 7414	PRDX2; SERPINA1; VCL; FGA; HBB	343	343
0.000233083281975	0.00214436619417	GO:0048523	b	4	negative regulation of cellular process			12; 274; 358; 952; 960; 2243; 2670; 2946; 3371; 135228; 5265; 6696; 7001; 7414; 8655; 9168; 10409	CD38; SERPINA1; SERPINA3; DYNLL1; AQP1; CD44; GSTM2; VCL; CD109; PRDX2; BASP1; TMSB10; SPP1; TNC; GFAP; BIN1; FGA	4670	4652
0.000245233917854	0.00282019005532	GO:0006096	b	5	glycolytic process			226; 2027; 5224	ALDOA; ENO3; PGAM2	76	76
0.000254898174146	0.0021713548168	GO:0006757	b	4	ATP generation from ADP			226; 2027; 5224	ALDOA; ENO3; PGAM2	77	77
0.000264805659311	0.00217518934434	GO:0034109	b	4	homotypic cell-cell adhesion			2243; 3043; 7414	VCL; FGA; HBB	78	78
0.000403618583257	0.00397852603496	GO:0019319	b	5	hexose biosynthetic process			226; 2027; 5224	ALDOA; ENO3; PGAM2	90	90
0.000487689418616	0.0036183408478	GO:0046364	b	4	monosaccharide biosynthetic process			226; 2027; 5224	ALDOA; ENO3; PGAM2	96	96
0.000702807004977	0.00599587506685	GO:1903522	b	5	regulation of blood circulation			274; 952; 2243; 2946	CD38; GSTM2; BIN1; FGA	254	254
0.000726841539234	0.00321886967375	GO:0005829	c	4	cytosol			226; 274; 960; 2027; 2670; 2936; 2946; 3043; 5224; 6277; 7001; 7414; 8655; 9588; 10974; 54145; 59345	H2BS1; GSR; DYNLL1; CD44; GSTM2; VCL; PRDX2; GNB4; HBB; ADIRF; ENO3; PGAM2; PRDX6; ALDOA; S100A6; GFAP; BIN1	5109	5087
0.000784530489554	0.00599587506685	GO:0072525	b	5	pyridine-containing compound biosynthetic process			226; 2027; 5224	ALDOA; ENO3; PGAM2	113	113
0.000795703666024	0.00599587506685	GO:0034114	b	5	regulation of heterotypic cell-cell adhesion			960; 2243	CD44; FGA	26	26
0.000825519030943	0.00599587506685	GO:0006754	b	5	ATP biosynthetic process			226; 2027; 5224	ALDOA; ENO3; PGAM2	115	115
0.000846685658069	0.00572757945164	GO:0046883	b	4	regulation of hormone secretion			952; 2243; 6696; 8655	CD38; DYNLL1; SPP1; FGA	267	267
0.000937043605866	0.00615771512426	GO:0008015	b	4	blood circulation			274; 952; 2243; 2946; 3043	CD38; GSTM2; BIN1; FGA; HBB	480	480
0.000991032841837	0.0138744597857	GO:0005540	m	4	hyaluronic acid binding			960; 1462	CD44; VCAN	29	29
0.00122571133302	0.00739844415075	GO:0048522	b	4	positive regulation of cellular process			274; 358; 952; 960; 2243; 2670; 2946; 3043; 3371; 5004; 6277; 6696; 7001; 8655; 9588; 10974; 51673	CD38; DYNLL1; ORM1; AQP1; CD44; GSTM2; PRDX2; HBB; ADIRF; TPPP3; SPP1; TNC; PRDX6; BIN1; S100A6; GFAP; FGA	5324	5307
0.00125674145718	0.00825858671861	GO:0050880	b	5	regulation of blood vessel size			952; 2243; 3043	CD38; FGA; HBB	133	133
0.00128412574434	0.00739844415075	GO:0035150	b	4	regulation of tube size			952; 2243; 3043	CD38; FGA; HBB	134	134
0.00128668593926	0.00739844415075	GO:0043086	b	4	negative regulation of catalytic activity			12; 274; 358; 960; 135228; 5265	SERPINA1; SERPINA3; AQP1; CD44; CD109; BIN1	776	774
0.00132999855856	0.00834271823098	GO:0051046	b	5	regulation of secretion			358; 952; 2243; 5004; 6696; 8655	CD38; DYNLL1; ORM1; AQP1; SPP1; FGA	780	779
0.00151683430794	0.00805881486558	GO:0042737	b	4	drug catabolic process			3043; 7001; 9588	PRDX6; PRDX2; HBB	143	142
0.00154168632211	0.00805881486558	GO:0046879	b	4	hormone secretion			952; 2243; 6696; 8655	CD38; DYNLL1; SPP1; FGA	314	314
0.00166030171434	0.00828584643091	GO:0044057	b	4	regulation of system process			274; 358; 952; 2243; 2946	CD38; GSTM2; BIN1; FGA; AQP1	546	546
0.00205796579122	0.00946664263961	GO:0003018	b	4	vascular process in circulatory system			952; 2243; 3043	CD38; FGA; HBB	158	158
0.00214258167487	0.00966262323959	GO:0120036	b	4	plasma membrane bounded cell projection organization			952; 960; 2670; 3371; 6277; 6696; 7414; 8655	CD38; DYNLL1; CD44; VCL; SPP1; TNC; S100A6; GFAP	1511	1508
0.00227472245763	0.0125564679661	GO:0046850	b	5	regulation of bone remodeling			952; 6696	CD38; SPP1	44	44
0.00237814209167	0.0126224464865	GO:0031103	b	5	axon regeneration			3371; 6696	SPP1; TNC	45	45
0.00238785962023	0.0103624096727	GO:0065003	b	4	protein-containing complex assembly			226; 274; 2243; 2670; 3043; 5265; 9168; 51673; 54145	SERPINA1; H2BS1; BIN1; HBB; TPPP3; TMSB10; ALDOA; GFAP; FGA	1910	1905
0.00257608838735	0.009982342501	GO:0005775	c	4	vacuolar lumen			12; 1462; 9588	PRDX6; SERPINA3; VCAN	171	171
0.00279494275815	0.0111797710326	GO:0004866	m	5	endopeptidase inhibitor activity			12; 135228; 5265	SERPINA1; CD109; SERPINA3	178	176
0.00281366001486	0.0117662146076	GO:0019731	b	4	antibacterial humoral response			2243; 54145	H2BS1; FGA	50	49
0.00312015545429	0.0145607254534	GO:0030414	m	4	peptidase inhibitor activity			12; 135228; 5265	SERPINA1; CD109; SERPINA3	185	183
0.00312015545429	0.0145607254534	GO:0061135	m	4	endopeptidase regulator activity			12; 135228; 5265	SERPINA1; CD109; SERPINA3	185	183
0.00326636417797	0.0134154243024	GO:0034404	b	4	nucleobase-containing small molecule biosynthetic process			226; 2027; 5224	ALDOA; ENO3; PGAM2	187	186
0.00345723416622	0.0137097216936	GO:0051336	b	4	regulation of hydrolase activity			12; 274; 358; 960; 135228; 5265; 8655	SERPINA1; SERPINA3; DYNLL1; AQP1; CD44; CD109; BIN1	1273	1270
0.0039385512516	0.0191452984825	GO:0046394	b	5	carboxylic acid biosynthetic process			226; 1462; 2027; 5224	ALDOA; PGAM2; ENO3; VCAN	408	407
0.00397309755108	0.0152302072791	GO:0016053	b	4	organic acid biosynthetic process			226; 1462; 2027; 5224	ALDOA; PGAM2; ENO3; VCAN	409	408
0.00415768430373	0.0118995228008	GO:0000323	c	5	lytic vacuole			12; 1462; 2670; 9588; 59345	GFAP; SERPINA3; VCAN; GNB4; PRDX6	675	675
0.00417446804239	0.0157397975369	GO:0001649	b	4	osteoblast differentiation			1462; 3371; 6696	SPP1; VCAN; TNC	203	203
0.00421028562503	0.0191452984825	GO:0031344	b	5	regulation of cell projection organization			952; 960; 2670; 6696; 8655	CD38; CD44; GFAP; DYNLL1; SPP1	679	677
0.00432617604896	0.0159657154298	GO:0034113	b	4	heterotypic cell-cell adhesion			960; 2243	CD44; FGA	61	61
0.00437321770467	0.0159657154298	GO:0051128	b	4	regulation of cellular component organization			226; 274; 952; 960; 2243; 2670; 6696; 8655; 9168; 51673	CD38; DYNLL1; BIN1; TPPP3; TMSB10; SPP1; CD44; ALDOA; GFAP; FGA	2498	2495
0.00458872602051	0.0162370305341	GO:0016051	b	4	carbohydrate biosynthetic process			226; 2027; 5224	ALDOA; ENO3; PGAM2	210	210
0.00463073612432	0.0162075764351	GO:0003779	m	4	actin binding			226; 274; 7414; 9168	ALDOA; VCL; TMSB10; BIN1	426	426
0.00470807672946	0.0162896402637	GO:0060249	b	4	anatomical structure homeostasis			12; 226; 952; 6696	ALDOA; CD38; SERPINA3; SPP1	428	428
0.00471150555438	0.0194482713966	GO:0032271	b	5	regulation of protein polymerization			274; 9168; 51673	TPPP3; TMSB10; BIN1	212	212
0.00502619430099	0.0165029573228	GO:1904951	b	4	positive regulation of establishment of protein localization			952; 2243; 5004; 8655	CD38; DYNLL1; FGA; ORM1	437	436
0.00517176481933	0.0194482713966	GO:0010647	b	5	positive regulation of cell communication			952; 960; 2243; 2670; 2946; 6696; 7001; 8655	CD38; DYNLL1; CD44; GSTM2; PRDX2; SPP1; GFAP; FGA	1741	1738
0.00522253832448	0.0165029573228	GO:0007160	b	4	cell-matrix adhesion			960; 2243; 7414	CD44; VCL; FGA	220	220
0.00528867680034	0.0194482713966	GO:0001894	b	5	tissue homeostasis			12; 952; 6696	CD38; SERPINA3; SPP1	221	221
0.00528867680034	0.0118995228008	GO:0030016	c	5	myofibril			226; 274; 7414	ALDOA; VCL; BIN1	222	221
0.00529939335265	0.0165029573228	GO:0023056	b	4	positive regulation of signaling			952; 960; 2243; 2670; 2946; 6696; 7001; 8655	CD38; DYNLL1; CD44; GSTM2; PRDX2; SPP1; GFAP; FGA	1748	1745
0.0053477308852	0.0165029573228	GO:0034103	b	4	regulation of tissue remodeling			952; 6696	CD38; SPP1	68	68
0.00535532110921	0.0194482713966	GO:0009108	b	5	coenzyme biosynthetic process			226; 2027; 5224	ALDOA; ENO3; PGAM2	222	222
0.00549285913529	0.0165029573228	GO:1903530	b	4	regulation of secretion by cell			952; 2243; 5004; 6696; 8655	CD38; DYNLL1; SPP1; FGA; ORM1	722	721
0.00592968201958	0.0174849598013	GO:0043254	b	4	regulation of protein complex assembly			274; 2670; 9168; 51673	GFAP; TPPP3; TMSB10; BIN1	457	457
0.00604982306381	0.020838279442	GO:0043292	c	4	contractile fiber			226; 274; 7414	ALDOA; VCL; BIN1	233	232
0.00680750388026	0.0195315869945	GO:0030193	b	4	regulation of blood coagulation			2243; 7001	FGA; PRDX2	77	77
0.00714793279951	0.0221585916785	GO:0005773	c	4	vacuole			12; 1462; 2670; 9588; 59345	GFAP; SERPINA3; VCAN; GNB4; PRDX6	768	768
0.00732994331014	0.0203118911004	GO:0050818	b	4	regulation of coagulation			2243; 7001	FGA; PRDX2	80	80
0.00734974710874	0.0241491690716	GO:0030072	b	5	peptide hormone secretion			952; 2243; 8655	CD38; DYNLL1; FGA	249	249
0.00768804489175	0.0245584223799	GO:0097581	b	5	lamellipodium organization			960; 7414	CD44; VCL	82	82
0.00805393420127	0.0245584223799	GO:0048145	b	5	regulation of fibroblast proliferation			358; 6277	S100A6; AQP1	84	84
0.00818614079331	0.0245584223799	GO:0046390	b	5	ribose phosphate biosynthetic process			226; 2027; 5224	ALDOA; ENO3; PGAM2	259	259
0.0093545780558	0.0274666334404	GO:0072522	b	5	purine-containing compound biosynthetic process			226; 2027; 5224	ALDOA; ENO3; PGAM2	272	272
0.00939514857436	0.0169112674339	GO:0035578	c	5	azurophil granule lumen			12; 9588	PRDX6; SERPINA3	91	91
0.0095943627808	0.0270386587459	GO:0031234	c	4	extrinsic component of cytoplasmic side of plasma membrane			6277; 94235	S100A6; GNG8	92	92

## Sheet: H_JOHD_iPSC_DOWN
GO terms for proteins DOWNREGULATED in JOHD HUMAN iPSCs													metabolism		ribosome
p-value	q-value	term_goid	term_category	term_level	term_name	category	number of GO terms	members_input_overlap	members_input_overlap_geneids	size	effective_size		transport		apoptosis
3.9812046903e-14	1.53939914692e-12	GO:0034655	b	4	nucleobase-containing compound catabolic process	Metabolism	32	2597; 3837; 4736; 6128; 6169; 6176; 6189; 6191; 6205; 6207; 6222; 6223; 6233; 6741; 7167	RPS13; RPS11; RPS18; RPL38; RPL6; RPLP1; KPNB1; GAPDH; TPI1; RPL10A; RPS4X; RPS3A; RPS27A; RPS19; SSB	563	561
1.34506358864e-13	3.55062516455e-12	GO:0046700	b	4	heterocycle catabolic process			2597; 3837; 4736; 6128; 6169; 6176; 6189; 6191; 6205; 6207; 6222; 6223; 6233; 6741; 7167	RPS13; RPS11; RPS18; RPL38; RPL6; RPLP1; KPNB1; GAPDH; TPI1; RPL10A; RPS4X; RPS3A; RPS27A; RPS19; SSB	612	610
1.37739769315e-13	3.55062516455e-12	GO:0044270	b	4	cellular nitrogen compound catabolic process			2597; 3837; 4736; 6128; 6169; 6176; 6189; 6191; 6205; 6207; 6222; 6223; 6233; 6741; 7167	RPS13; RPS11; RPS18; RPL38; RPL6; RPLP1; KPNB1; GAPDH; TPI1; RPL10A; RPS4X; RPS3A; RPS27A; RPS19; SSB	613	611
1.95746564131e-13	4.54132028785e-12	GO:0019439	b	4	aromatic compound catabolic process			2597; 3837; 4736; 6128; 6169; 6176; 6189; 6191; 6205; 6207; 6222; 6223; 6233; 6741; 7167	RPS13; RPS11; RPS18; RPL38; RPL6; RPLP1; KPNB1; GAPDH; TPI1; RPL10A; RPS4X; RPS3A; RPS27A; RPS19; SSB	629	626
4.02469754657e-13	8.20978625085e-12	GO:1901361	b	4	organic cyclic compound catabolic process			2597; 3837; 4736; 6128; 6169; 6176; 6189; 6191; 6205; 6207; 6222; 6223; 6233; 6741; 7167	RPS13; RPS11; RPS18; RPL38; RPL6; RPLP1; KPNB1; GAPDH; TPI1; RPL10A; RPS4X; RPS3A; RPS27A; RPS19; SSB	661	658
4.24644116423e-13	8.20978625085e-12	GO:0006518	b	4	peptide metabolic process			811; 1984; 2597; 3191; 3320; 4736; 6128; 6169; 6176; 6189; 6191; 6205; 6207; 6222; 6223; 6233	RPS13; RPS3A; RPS27A; RPL38; RPL6; CALR; RPS18; GAPDH; RPS19; RPL10A; HNRNPL; RPS4X; HSP90AA1; RPLP1; RPS11; EIF5A	809	805
1.28296344319e-12	3.10049498772e-11	GO:0006401	b	5	RNA catabolic process			4736; 6128; 6169; 6176; 6189; 6191; 6205; 6207; 6222; 6223; 6233; 6741	RPS13; RPS11; RPS27A; RPL38; RPL6; RPLP1; RPS18; RPS3A; RPS4X; RPL10A; RPS19; SSB	350	349
1.89791924539e-12	3.38705588408e-11	GO:0043603	b	4	cellular amide metabolic process			811; 1984; 2597; 3191; 3295; 3320; 4736; 6128; 6169; 6176; 6189; 6191; 6205; 6207; 6222; 6223; 6233	RPL10A; RPS13; RPS3A; RPS27A; RPL38; RPL6; CALR; RPS18; GAPDH; RPS19; HNRNPL; RPS4X; HSP90AA1; HSD17B4; RPLP1; RPS11; EIF5A	1064	1059
7.51047235621e-10	1.08901849165e-08	GO:0090304	b	4	nucleic acid metabolic process			81; 87; 811; 2547; 3191; 3320; 3837; 4736; 5216; 5928; 6128; 6169; 6176; 6189; 6191; 6205; 6207; 6222; 6223; 6233; 6741; 6749; 7157; 9188; 9588; 10728; 11331; 51747	RPS13; RPS11; RPL6; PRDX6; RPS19; RPS18; XRCC6; SSRP1; HNRNPL; RPL10A; RPLP1; LUC7L3; RPS27A; KPNB1; DDX21; PHB2; RPS4X; ACTN1; TP53; RPL38; ACTN4; PTGES3; CALR; RBBP4; PFN1; RPS3A; HSP90AA1; SSB	5174	5151
9.33761558419e-10	1.20391778699e-08	GO:0060255	b	4	regulation of macromolecule metabolic process			81; 87; 811; 1984; 2547; 2597; 3191; 3320; 4736; 5216; 5479; 5928; 6128; 6169; 6176; 6189; 6191; 6205; 6207; 6222; 6223; 6233; 6741; 6749; 7157; 7184; 9188; 9588; 10728; 11331	RPS13; RPS11; RPL6; PRDX6; RPLP1; RPS27A; GAPDH; HSP90B1; XRCC6; SSRP1; HNRNPL; RPL10A; EIF5A; RPS19; RPS18; DDX21; PHB2; RPS4X; ACTN1; TP53; RPL38; ACTN4; PTGES3; CALR; RBBP4; PFN1; RPS3A; HSP90AA1; PPIB; SSB	6156	6133
9.34074145082e-10	1.20391778699e-08	GO:0044265	b	4	cellular macromolecule catabolic process			3320; 3837; 4736; 6128; 6169; 6176; 6189; 6191; 6205; 6207; 6222; 6223; 6233; 6741; 7184	RPS13; RPS3A; RPS18; RPL38; RPL6; RPLP1; KPNB1; RPS11; HSP90B1; RPL10A; RPS4X; HSP90AA1; RPS27A; RPS19; SSB	1141	1138
1.21457934958e-08	1.43661724758e-07	GO:0009057	b	4	macromolecule catabolic process			3320; 3837; 4736; 6128; 6169; 6176; 6189; 6191; 6205; 6207; 6222; 6223; 6233; 6741; 7184	RPS13; RPS3A; RPS18; RPL38; RPL6; RPLP1; KPNB1; RPS11; HSP90B1; RPL10A; RPS4X; HSP90AA1; RPS27A; RPS19; SSB	1376	1373
5.930619409e-08	9.55488682561e-07	GO:0010605	b	5	negative regulation of macromolecule metabolic process			811; 2547; 2597; 3191; 4736; 5928; 6128; 6169; 6176; 6189; 6191; 6205; 6207; 6222; 6223; 6233; 6741; 7157; 11331	RPS13; RPS3A; RPS27A; TP53; RPL38; RPL6; CALR; RPS18; GAPDH; RPS19; RBBP4; PHB2; RPL10A; RPS4X; HNRNPL; SSB; RPLP1; RPS11; XRCC6	2653	2650
2.3835869314e-07	2.30413403369e-06	GO:0009892	b	4	negative regulation of metabolic process			811; 2547; 2597; 3191; 4736; 5928; 6128; 6169; 6176; 6189; 6191; 6205; 6207; 6222; 6223; 6233; 6741; 7157; 11331	RPS13; RPS3A; RPS27A; TP53; RPL38; RPL6; CALR; RPS18; GAPDH; RPS19; RBBP4; PHB2; RPL10A; RPS4X; HNRNPL; SSB; RPLP1; RPS11; XRCC6	2890	2887
6.74718868337e-06	3.37359434169e-05	GO:0022625	c	5	cytosolic large ribosomal subunit			4736; 6128; 6169; 6176	RPL6; RPLP1; RPL10A; RPL38	64	64
2.74703792343e-05	0.000227611713656	GO:0044267	b	4	cellular protein metabolic process			811; 1984; 2547; 2597; 3191; 3320; 4736; 5479; 5928; 6128; 6169; 6176; 6189; 6191; 6205; 6207; 6222; 6223; 6233; 7157; 7184; 11331	RPS13; RPS11; RPL6; RPLP1; RPS27A; GAPDH; HSP90B1; EIF5A; PHB2; HNRNPL; RPL10A; XRCC6; RPS19; RPS18; RPS4X; TP53; RPL38; CALR; RBBP4; RPS3A; HSP90AA1; PPIB	5155	5143
9.07351584446e-05	0.000939756998176	GO:0034248	b	5	regulation of cellular amide metabolic process			811; 1984; 2597; 3191; 6169; 6191	RPL38; CALR; GAPDH; HNRNPL; RPS4X; EIF5A	390	390
0.000111405750268	0.000861537802076	GO:0080090	b	4	regulation of primary metabolic process			81; 87; 811; 1984; 2547; 2597; 3191; 3320; 3837; 5216; 5479; 6128; 6169; 6176; 6191; 6207; 6233; 6749; 7157; 7184; 9588; 10728; 11331	RPS13; RPL6; PRDX6; RPLP1; RPS27A; GAPDH; HSP90B1; XRCC6; SSRP1; HNRNPL; EIF5A; KPNB1; PHB2; RPS4X; ACTN1; TP53; RPL38; ACTN4; PTGES3; CALR; PFN1; HSP90AA1; PPIB	6071	6047
0.000150903079642	0.00145872976988	GO:0032268	b	5	regulation of cellular protein metabolic process			811; 1984; 2547; 2597; 3191; 3320; 5479; 6169; 6176; 6191; 6233; 7157; 7184; 11331	RPLP1; TP53; RPL38; PHB2; CALR; RPS27A; GAPDH; HSP90B1; HNRNPL; RPS4X; HSP90AA1; EIF5A; PPIB; XRCC6	2556	2550
0.000250541318915	0.00166073102824	GO:0051171	b	4	regulation of nitrogen compound metabolic process			81; 87; 811; 1984; 2547; 2597; 3191; 3320; 5216; 5479; 6128; 6169; 6176; 6191; 6207; 6233; 6749; 7157; 7184; 9588; 10728; 11331	RPS13; RPL6; PRDX6; RPLP1; RPS27A; GAPDH; HSP90B1; XRCC6; SSRP1; HNRNPL; EIF5A; PHB2; RPS4X; ACTN1; TP53; RPL38; ACTN4; PTGES3; CALR; PFN1; HSP90AA1; PPIB	5904	5881
0.000394477644883	0.00234663624648	GO:0009893	b	4	positive regulation of metabolic process			81; 87; 811; 1984; 2547; 3191; 3320; 6176; 6191; 6223; 6233; 7157; 9188; 9588; 10728; 11331	ACTN1; TP53; ACTN4; PTGES3; PRDX6; CALR; RPS27A; DDX21; RPS19; PHB2; HNRNPL; RPS4X; HSP90AA1; XRCC6; RPLP1; EIF5A	3537	3525
0.000414224747185	0.00333681046344	GO:0051246	b	5	regulation of protein metabolic process			811; 1984; 2547; 2597; 3191; 3320; 5479; 6169; 6176; 6191; 6233; 7157; 7184; 11331	RPLP1; TP53; RPL38; PHB2; CALR; RPS27A; GAPDH; HSP90B1; HNRNPL; RPS4X; HSP90AA1; EIF5A; PPIB; XRCC6	2809	2803
0.000453476343543	0.00263016279255	GO:0031323	b	4	regulation of cellular metabolic process			81; 87; 811; 1984; 2547; 2597; 3191; 3320; 5216; 5479; 6128; 6169; 6176; 6191; 6207; 6233; 6749; 7157; 7184; 9588; 10728; 11331	RPS13; RPL6; PRDX6; RPLP1; RPS27A; GAPDH; HSP90B1; XRCC6; SSRP1; HNRNPL; EIF5A; PHB2; RPS4X; ACTN1; TP53; RPL38; ACTN4; PTGES3; CALR; PFN1; HSP90AA1; PPIB	6130	6106
0.000567691594857	0.00391977529782	GO:0010604	b	5	positive regulation of macromolecule metabolic process			81; 87; 811; 1984; 2547; 3191; 3320; 6176; 6191; 6233; 7157; 9188; 9588; 10728; 11331	ACTN1; TP53; ACTN4; PTGES3; PRDX6; CALR; RPS27A; DDX21; PHB2; HNRNPL; RPS4X; HSP90AA1; XRCC6; RPLP1; EIF5A	3268	3256
0.000608179354714	0.00337967724831	GO:0006259	b	4	DNA metabolic process			2547; 3320; 3837; 5928; 6233; 6749; 7157; 10728	RPS27A; TP53; SSRP1; KPNB1; RBBP4; PTGES3; HSP90AA1; XRCC6	1028	1025
0.00389407413963	0.0194703706982	GO:0051173	b	5	positive regulation of nitrogen compound metabolic process			81; 87; 1984; 2547; 3191; 3320; 6176; 6191; 6233; 7157; 9588; 10728; 11331	ACTN1; TP53; ACTN4; PTGES3; PRDX6; RPLP1; RPS27A; PHB2; HNRNPL; RPS4X; HSP90AA1; XRCC6; EIF5A	3128	3116
0.00465391608617	0.0210880572655	GO:0019320	b	5	hexose catabolic process			2597; 7167	TPI1; GAPDH	53	53
0.00547846946046	0.0229916600363	GO:0031325	b	5	positive regulation of cellular metabolic process			81; 87; 1984; 2547; 3191; 3320; 6176; 6191; 6233; 7157; 9588; 10728; 11331	ACTN1; TP53; ACTN4; PTGES3; PRDX6; RPLP1; RPS27A; PHB2; HNRNPL; RPS4X; HSP90AA1; XRCC6; EIF5A	3251	3239
0.00554971104324	0.0229916600363	GO:0019219	b	5	regulation of nucleobase-containing compound metabolic process			81; 87; 811; 2547; 3191; 3320; 5216; 6128; 6207; 6233; 6749; 7157; 9588; 10728; 11331	RPS13; ACTN1; TP53; ACTN4; RPL6; PRDX6; CALR; RPS27A; PHB2; PFN1; SSRP1; HNRNPL; PTGES3; HSP90AA1; XRCC6	4070	4053
0.00651686965801	0.0219117936327	GO:0046365	b	4	monosaccharide catabolic process			2597; 7167	TPI1; GAPDH	63	63
0.00726929182374	0.0231024068919	GO:0046434	b	4	organophosphate catabolic process			2597; 7167; 9588	PRDX6; TPI1; GAPDH	208	207
1.56425809831e-07	2.06197658414e-06	GO:0016070	b	5	RNA metabolic process			81; 87; 811; 2547; 3191; 4736; 5216; 6128; 6169; 6176; 6189; 6191; 6205; 6207; 6222; 6223; 6233; 6741; 6749; 7157; 9188; 9588; 11331; 51747	RPS13; RPS11; RPL6; PRDX6; RPS19; RPS27A; XRCC6; SSRP1; HNRNPL; RPS3A; RPLP1; LUC7L3; RPS18; ACTN1; PHB2; RPS4X; DDX21; TP53; RPL38; ACTN4; CALR; PFN1; RPL10A; SSB	4644	4624
1.02605309764e-15	1.02506546149e-13	GO:0006886	b	4	intracellular protein transport	Transport	9	811; 1984; 3295; 3320; 3837; 4736; 6128; 6169; 6176; 6189; 6191; 6205; 6207; 6222; 6223; 6233; 6741; 7157; 7184; 11331	RPS13; RPS3A; RPS18; TP53; RPL38; RPL6; CALR; KPNB1; SSB; RPS11; RPS19; PHB2; RPL10A; HSP90B1; RPS4X; HSP90AA1; RPS27A; HSD17B4; RPLP1; EIF5A	1122	1120
1.32551568296e-15	1.02506546149e-13	GO:0015031	b	4	protein transport			81; 811; 821; 1984; 2597; 2665; 3295; 3320; 3837; 4736; 6128; 6169; 6176; 6189; 6191; 6205; 6207; 6222; 6223; 6233; 6741; 7157; 7184; 11331	RPS13; RPS11; RPL6; RPS19; RPS18; GAPDH; HSP90B1; GDI2; CANX; EIF5A; PHB2; RPL10A; HSD17B4; RPLP1; RPS27A; KPNB1; RPS4X; TP53; RPL38; ACTN4; CALR; RPS3A; HSP90AA1; SSB	1967	1963
2.02592950666e-15	2.12919471245e-13	GO:0015833	b	5	peptide transport			81; 811; 821; 1984; 2597; 2665; 3295; 3320; 3837; 4736; 6128; 6169; 6176; 6189; 6191; 6205; 6207; 6222; 6223; 6233; 6741; 7157; 7184; 11331	RPS13; RPS11; RPL6; RPS19; RPS18; GAPDH; HSP90B1; GDI2; CANX; EIF5A; PHB2; RPL10A; HSD17B4; RPLP1; RPS27A; KPNB1; RPS4X; TP53; RPL38; ACTN4; CALR; RPS3A; HSP90AA1; SSB	2004	2000
2.93682029304e-15	2.12919471245e-13	GO:0042886	b	5	amide transport			81; 811; 821; 1984; 2597; 2665; 3295; 3320; 3837; 4736; 6128; 6169; 6176; 6189; 6191; 6205; 6207; 6222; 6223; 6233; 6741; 7157; 7184; 11331	RPS13; RPS11; RPL6; RPS19; RPS18; GAPDH; HSP90B1; GDI2; CANX; EIF5A; PHB2; RPL10A; HSD17B4; RPLP1; RPS27A; KPNB1; RPS4X; TP53; RPL38; ACTN4; CALR; RPS3A; HSP90AA1; SSB	2037	2033
6.60410816848e-14	2.18879013584e-12	GO:0071705	b	4	nitrogen compound transport			81; 811; 821; 1984; 2597; 2665; 3295; 3320; 3837; 4736; 6128; 6169; 6176; 6189; 6191; 6205; 6207; 6222; 6223; 6233; 6741; 7157; 7184; 11331	RPS13; RPS11; RPL6; RPS19; RPS18; GAPDH; HSP90B1; GDI2; CANX; EIF5A; PHB2; RPL10A; HSD17B4; RPLP1; RPS27A; KPNB1; RPS4X; TP53; RPL38; ACTN4; CALR; RPS3A; HSP90AA1; SSB	2339	2334
2.15578562624e-12	3.57244475205e-11	GO:0071702	b	4	organic substance transport			81; 811; 821; 1984; 2597; 2665; 3295; 3320; 3837; 4736; 6128; 6169; 6176; 6189; 6191; 6205; 6207; 6222; 6223; 6233; 6741; 7157; 7184; 11331	RPS13; RPS11; RPL6; RPS19; RPS18; GAPDH; HSP90B1; GDI2; CANX; EIF5A; PHB2; RPL10A; HSD17B4; RPLP1; RPS27A; KPNB1; RPS4X; TP53; RPL38; ACTN4; CALR; RPS3A; HSP90AA1; SSB	2735	2730
5.74372598691e-05	0.000459498078953	GO:0051169	b	4	nuclear transport			811; 1984; 3837; 6741; 7157; 11331	TP53; PHB2; CALR; KPNB1; EIF5A; SSB	359	359
0.00156888042148	0.00727960515569	GO:0016192	b	4	vesicle-mediated transport			81; 87; 811; 821; 2547; 2665; 3320; 3837; 6233; 7184; 9588	ACTN1; RPS27A; ACTN4; PRDX6; CALR; KPNB1; HSP90B1; GDI2; HSP90AA1; CANX; XRCC6	2125	2118
0.00777191815938	0.0237248028023	GO:0043574	b	4	peroxisomal transport			3295; 6233	RPS27A; HSD17B4	69	69
1.74871850268e-16	4.19692440643e-15	GO:0022626	c	4	cytosolic ribosome	Ribosome	10	4736; 6128; 6169; 6176; 6189; 6191; 6205; 6207; 6222; 6223; 6233	RPS13; RPS11; RPS27A; RPL38; RPL6; RPLP1; RPS18; RPS3A; RPS4X; RPL10A; RPS19	117	116
2.68448548087e-12	5.36897096174e-11	GO:0022627	c	5	cytosolic small ribosomal subunit			6189; 6191; 6205; 6207; 6222; 6223; 6233	RPS13; RPS11; RPS27A; RPS19; RPS18; RPS3A; RPS4X	47	46
8.68686820787e-11	6.94949456629e-10	GO:0015935	c	4	small ribosomal subunit			6189; 6191; 6205; 6207; 6222; 6223; 6233	RPS13; RPS11; RPS27A; RPS19; RPS18; RPS3A; RPS4X	75	74
1.75142392284e-07	2.80227827654e-06	GO:0019843	m	5	rRNA binding			6191; 6205; 6207; 6222; 9188	RPS4X; RPS13; RPS11; RPS18; DDX21	67	67
2.82812312103e-05	0.000123409008918	GO:0042788	c	4	polysomal ribosome			4736; 6128; 6169	RPL6; RPL10A; RPL38	32	31
8.6146406615e-05	0.000295359108394	GO:0015934	c	4	large ribosomal subunit			4736; 6128; 6169; 6176	RPL6; RPLP1; RPL10A; RPL38	122	122
0.000209424741049	0.0014290158801	GO:0042254	b	4	ribosome biogenesis			4736; 6128; 6169; 6223; 9188	RPL6; RPS19; RPL10A; DDX21; RPL38	288	287
0.000262738575159	0.002241005494	GO:0042255	b	5	ribosome assembly			6128; 6169; 6223	RPL6; RPS19; RPL38	66	65
0.000385312841523	0.00234663624648	GO:0042273	b	4	ribosomal large subunit biogenesis			4736; 6128; 6169	RPL6; RPL10A; RPL38	74	74
0.00671899630654	0.0222447573906	GO:0042274	b	4	ribosomal small subunit biogenesis			6169; 6223	RPS19; RPL38	65	64
0.000704975661017	0.00363454118569	GO:0006915	b	4	apoptotic process	Apoptosis	3	81; 87; 811; 1984; 2597; 3837; 6189; 6233; 7157; 7184; 11331	ACTN1; RPS27A; TP53; ACTN4; PHB2; CALR; KPNB1; GAPDH; HSP90B1; RPS3A; EIF5A	1933	1924
0.00195667221306	0.0118215612872	GO:0043067	b	5	regulation of programmed cell death			81; 87; 811; 2597; 6189; 6233; 7157; 7184; 11331	ACTN1; TP53; ACTN4; PHB2; CALR; RPS27A; GAPDH; HSP90B1; RPS3A	1527	1526
0.00332501490657	0.0130536416658	GO:0010941	b	4	regulation of cell death			81; 87; 811; 2597; 6189; 6233; 7157; 7184; 11331	ACTN1; TP53; ACTN4; PHB2; CALR; RPS27A; GAPDH; HSP90B1; RPS3A	1651	1649
8.34821214462e-23	1.92008879326e-21	GO:0003723	m	4	RNA binding			81; 87; 811; 821; 1984; 2547; 2665; 3191; 3320; 3837; 4736; 5216; 5479; 6128; 6169; 6189; 6191; 6205; 6207; 6222; 6223; 6233; 6741; 6749; 7157; 7184; 9188; 51747	RPS13; RPS11; RPL6; RPS19; RPS18; HSP90B1; GDI2; CANX; XRCC6; SSRP1; HNRNPL; RPL10A; EIF5A; LUC7L3; RPS27A; KPNB1; DDX21; RPS4X; ACTN1; TP53; RPL38; ACTN4; CALR; PFN1; RPS3A; HSP90AA1; PPIB; SSB	1673	1668
2.49238629589e-19	1.19634542203e-17	GO:0005925	c	4	focal adhesion			81; 87; 811; 2665; 4736; 5216; 5479; 6128; 6169; 6176; 6189; 6191; 6205; 6207; 6222; 6223; 7184	RPS13; ACTN1; RPLP1; RPL38; ACTN4; RPL6; CALR; RPS18; RPS11; RPS19; RPS4X; PFN1; RPL10A; HSP90B1; GDI2; RPS3A; PPIB	406	406
1.01360581001e-15	1.02506546149e-13	GO:0072594	b	4	establishment of protein localization to organelle			3295; 3320; 3837; 4736; 6128; 6169; 6176; 6189; 6191; 6205; 6207; 6222; 6223; 6233; 7157; 11331	RPS13; RPS3A; RPS18; TP53; RPL38; RPL6; RPLP1; KPNB1; RPS11; PHB2; RPL10A; RPS4X; HSP90AA1; RPS27A; HSD17B4; RPS19	546	545
4.56662047814e-15	2.64863987732e-13	GO:0045184	b	4	establishment of protein localization			81; 811; 821; 1984; 2597; 2665; 3295; 3320; 3837; 4736; 6128; 6169; 6176; 6189; 6191; 6205; 6207; 6222; 6223; 6233; 6741; 7157; 7184; 11331	RPS13; RPS11; RPL6; RPS19; RPS18; GAPDH; HSP90B1; GDI2; CANX; EIF5A; PHB2; RPL10A; HSD17B4; RPLP1; RPS27A; KPNB1; RPS4X; TP53; RPL38; ACTN4; CALR; RPS3A; HSP90AA1; SSB	2077	2073
8.20310527177e-15	3.96483421469e-13	GO:0033365	b	5	protein localization to organelle			811; 3295; 3320; 3837; 4736; 6128; 6169; 6176; 6189; 6191; 6205; 6207; 6222; 6223; 6233; 6741; 7157; 11331	RPS13; RPS3A; RPS18; TP53; RPL38; RPL6; CALR; KPNB1; RPS11; RPS19; PHB2; RPL10A; RPS4X; HSP90AA1; RPS27A; HSD17B4; RPLP1; SSB	907	906
1.55908915839e-14	7.23417369492e-13	GO:0090150	b	4	establishment of protein localization to membrane			3320; 4736; 6128; 6169; 6176; 6189; 6191; 6205; 6207; 6222; 6223; 6233; 7157	RPS13; RPS3A; RPS27A; TP53; RPL38; RPL6; RPLP1; RPS18; RPS11; RPL10A; RPS4X; HSP90AA1; RPS19	323	322
2.14655470342e-13	7.78126079989e-12	GO:0006412	b	5	translation			811; 1984; 2597; 3191; 4736; 6128; 6169; 6176; 6189; 6191; 6205; 6207; 6222; 6223; 6233	RPS13; RPS3A; RPS27A; RPL38; RPL6; CALR; RPS18; GAPDH; RPS19; RPL10A; RPS4X; HNRNPL; RPLP1; RPS11; EIF5A	633	630
3.76773565253e-13	1.09264333923e-11	GO:0043043	b	5	peptide biosynthetic process			811; 1984; 2597; 3191; 4736; 6128; 6169; 6176; 6189; 6191; 6205; 6207; 6222; 6223; 6233	RPS13; RPS3A; RPS27A; RPL38; RPL6; CALR; RPS18; GAPDH; RPS19; RPL10A; RPS4X; HNRNPL; RPLP1; RPS11; EIF5A	658	655
9.81064073228e-13	1.56970251717e-11	GO:0044445	c	4	cytosolic part			4736; 6128; 6169; 6176; 6189; 6191; 6205; 6207; 6222; 6223; 6233	RPS13; RPS11; RPS27A; RPL38; RPL6; RPLP1; RPS18; RPS3A; RPS4X; RPL10A; RPS19	253	252
1.62045223015e-12	1.94454267618e-11	GO:0070062	c	4	extracellular exosome			81; 87; 811; 821; 2597; 2665; 3191; 3320; 3837; 4736; 5216; 5479; 6189; 6191; 6205; 6207; 6222; 6223; 6233; 7167; 7184; 9588	RPS13; RPS11; PRDX6; RPS19; RPS18; GAPDH; HSP90B1; GDI2; TPI1; CANX; HNRNPL; RPL10A; RPS27A; KPNB1; RPS4X; ACTN1; ACTN4; CALR; PFN1; RPS3A; HSP90AA1; PPIB	2142	2139
5.2535194213e-12	1.08822902298e-10	GO:0043604	b	5	amide biosynthetic process			811; 1984; 2597; 3191; 4736; 6128; 6169; 6176; 6189; 6191; 6205; 6207; 6222; 6223; 6233	RPS13; RPS3A; RPS27A; RPL38; RPL6; CALR; RPS18; GAPDH; RPS19; RPL10A; RPS4X; HNRNPL; RPLP1; RPS11; EIF5A	790	787
5.616194493e-12	5.39154671328e-11	GO:0005829	c	4	cytosol			81; 87; 811; 1984; 2547; 2597; 2665; 3191; 3295; 3320; 3837; 4736; 5216; 5928; 6128; 6169; 6176; 6189; 6191; 6205; 6207; 6222; 6223; 6233; 7157; 7167; 7184; 9188; 9588; 10728	RPS13; RPS11; RPL6; PRDX6; RPLP1; RPS18; GAPDH; HSP90B1; GDI2; TPI1; XRCC6; HNRNPL; RPS3A; EIF5A; HSD17B4; RPS19; RPS27A; KPNB1; DDX21; RPS4X; ACTN1; TP53; RPL38; ACTN4; PTGES3; CALR; RBBP4; PFN1; RPL10A; HSP90AA1	5109	5087
1.27065935691e-11	1.96528647202e-10	GO:0034613	b	4	cellular protein localization			811; 1984; 3295; 3320; 3837; 4736; 6128; 6169; 6176; 6189; 6191; 6205; 6207; 6222; 6223; 6233; 6741; 7157; 7184; 11331	RPS13; RPS3A; RPS18; TP53; RPL38; RPL6; CALR; KPNB1; SSB; RPS11; RPS19; PHB2; RPL10A; HSP90B1; RPS4X; HSP90AA1; RPS27A; HSD17B4; RPLP1; EIF5A	1851	1848
4.46353791824e-11	8.09016247681e-10	GO:0072657	b	5	protein localization to membrane			3320; 4736; 6128; 6169; 6176; 6189; 6191; 6205; 6207; 6222; 6223; 6233; 7157	RPS13; RPS3A; RPS27A; TP53; RPL38; RPL6; RPLP1; RPS18; RPS11; RPL10A; RPS4X; HSP90AA1; RPS19	605	604
1.17715121934e-08	8.07189407544e-08	GO:0060205	c	4	cytoplasmic vesicle lumen			81; 87; 811; 2547; 2665; 3320; 3837; 7184; 9588	ACTN1; ACTN4; PRDX6; CALR; KPNB1; HSP90B1; GDI2; HSP90AA1; XRCC6	339	339
1.23846314447e-08	1.43661724758e-07	GO:0044271	b	4	cellular nitrogen compound biosynthetic process			81; 87; 811; 1984; 2547; 2597; 3191; 3320; 4736; 5216; 6128; 6169; 6176; 6189; 6191; 6205; 6207; 6222; 6223; 6233; 6749; 7157; 7167; 9188; 10728; 11331	RPS13; RPS11; RPL6; RPS19; RPS27A; GAPDH; TPI1; XRCC6; SSRP1; HNRNPL; RPL10A; EIF5A; RPLP1; RPS18; DDX21; PHB2; RPS4X; ACTN1; TP53; RPL38; ACTN4; PTGES3; CALR; PFN1; RPS3A; HSP90AA1	4906	4885
1.75232467128e-08	1.05139480277e-07	GO:0005634	c	4	nucleus			81; 811; 1984; 2547; 2597; 3191; 3320; 3837; 4666; 4736; 5216; 5479; 5928; 6128; 6189; 6191; 6205; 6207; 6222; 6223; 6233; 6741; 6749; 7157; 7167; 7184; 9188; 9588; 10728; 11331; 51747	RPS13; RPS11; RPL6; PRDX6; RPS19; RPS27A; RPS18; GAPDH; HSP90B1; TPI1; XRCC6; SSRP1; HNRNPL; RPL10A; EIF5A; LUC7L3; NACA; KPNB1; PHB2; RPS4X; DDX21; TP53; ACTN4; PTGES3; CALR; RBBP4; PFN1; RPS3A; HSP90AA1; PPIB; SSB	7415	7386
1.99768382931e-08	2.20696499238e-07	GO:0009059	b	4	macromolecule biosynthetic process			81; 87; 811; 1984; 2547; 2597; 3191; 3320; 4736; 5216; 5928; 6128; 6169; 6176; 6189; 6191; 6205; 6207; 6222; 6223; 6233; 6749; 7157; 9188; 10728; 11331	RPS13; RPS11; RPL6; RPS19; RPS27A; GAPDH; XRCC6; SSRP1; HNRNPL; RPL10A; EIF5A; RPLP1; RPS18; DDX21; PHB2; RPS4X; ACTN1; TP53; RPL38; ACTN4; PTGES3; CALR; RBBP4; PFN1; RPS3A; HSP90AA1	5010	4990
3.43051922815e-08	3.61763845878e-07	GO:0050821	b	4	protein stabilization			811; 2597; 3320; 5216; 5479; 10728; 11331	PTGES3; CALR; GAPDH; PFN1; PHB2; HSP90AA1; PPIB	173	173
6.94424668782e-08	7.00463144163e-07	GO:1901566	b	4	organonitrogen compound biosynthetic process			811; 1984; 2597; 3191; 4736; 6128; 6169; 6176; 6189; 6191; 6205; 6207; 6222; 6223; 6233; 7167	RPS13; RPS3A; RPS27A; RPL38; RPL6; CALR; RPS18; GAPDH; RPS19; TPI1; RPL10A; RPS4X; HNRNPL; RPLP1; RPS11; EIF5A	1821	1817
8.05134400242e-08	1.16744488035e-06	GO:0010468	b	5	regulation of gene expression			811; 1984; 2547; 2597; 3191; 4736; 5216; 5928; 6128; 6169; 6176; 6189; 6191; 6205; 6207; 6222; 6223; 6233; 6741; 6749; 7157; 9188; 9588; 11331	RPS13; RPS11; RPL6; PRDX6; RPS19; RPS27A; GAPDH; EIF5A; SSRP1; HNRNPL; RPL10A; XRCC6; RPLP1; RPS18; PHB2; RPS4X; DDX21; TP53; RPL38; CALR; RBBP4; PFN1; RPS3A; SSB	4492	4475
3.78528650703e-07	3.02822920562e-06	GO:0003729	m	5	mRNA binding			811; 3191; 6189; 6207; 6741; 7157; 51747	RPS13; TP53; CALR; RPS3A; HNRNPL; LUC7L3; SSB	247	246
4.0266978886e-07	3.73677564062e-06	GO:0034645	b	4	cellular macromolecule biosynthetic process			811; 1984; 2547; 2597; 3191; 3320; 4736; 5216; 5928; 6128; 6169; 6176; 6189; 6191; 6205; 6207; 6222; 6223; 6233; 6749; 7157; 9188; 10728; 11331	RPS13; RPS11; RPL6; RPS19; RPS27A; GAPDH; EIF5A; SSRP1; HNRNPL; RPL10A; XRCC6; RPLP1; RPS18; PHB2; RPS4X; DDX21; TP53; RPL38; PTGES3; CALR; RBBP4; PFN1; RPS3A; HSP90AA1	4867	4847
7.05223405782e-07	6.29276269775e-06	GO:0010467	b	4	gene expression			811; 1984; 2547; 2597; 3191; 4736; 5216; 5928; 6128; 6169; 6176; 6189; 6191; 6205; 6207; 6222; 6223; 6233; 6741; 6749; 7157; 9188; 9588; 11331; 51747	RPS13; RPS11; RPL6; PRDX6; RPS19; RPS27A; GAPDH; EIF5A; SSRP1; HNRNPL; RPL10A; XRCC6; RPLP1; LUC7L3; RPS18; PHB2; RPS4X; DDX21; TP53; RPL38; CALR; RBBP4; PFN1; RPS3A; SSB	5440	5417
2.29139276326e-06	2.29139276326e-05	GO:0034774	c	5	secretory granule lumen			81; 87; 2547; 2665; 3320; 3837; 9588	ACTN1; ACTN4; PRDX6; KPNB1; GDI2; HSP90AA1; XRCC6	322	322
5.29674699763e-06	6.29607233795e-05	GO:0034622	b	5	cellular protein-containing complex assembly			811; 3320; 5216; 5928; 6128; 6169; 6223; 6233; 7157; 10728; 51747	TP53; RPL38; RPL6; PTGES3; CALR; RPS27A; RBBP4; PFN1; HSP90AA1; RPS19; LUC7L3	1128	1123
5.64475450988e-06	6.29607233795e-05	GO:0022618	b	5	ribonucleoprotein complex assembly			3320; 6128; 6169; 6223; 10728; 51747	RPL38; RPL6; RPS19; PTGES3; HSP90AA1; LUC7L3	239	238
6.19429799299e-06	3.37359434169e-05	GO:0071682	c	5	endocytic vesicle lumen			811; 3320; 7184	HSP90AA1; CALR; HSP90B1	19	19
7.82891488175e-06	6.7270676021e-05	GO:0071826	b	4	ribonucleoprotein complex subunit organization			3320; 6128; 6169; 6223; 10728; 51747	RPL38; RPL6; RPS19; PTGES3; HSP90AA1; LUC7L3	253	252
1.31089518027e-05	6.99144096146e-05	GO:0031981	c	4	nuclear lumen			81; 2547; 3191; 3320; 3837; 5928; 6189; 6191; 6205; 6207; 6222; 6223; 6233; 6741; 6749; 7157; 9188; 10728; 11331; 51747	RPS13; DDX21; RPS3A; RPS18; TP53; ACTN4; SSRP1; RPS19; KPNB1; SSB; RPS11; RBBP4; PTGES3; PHB2; HNRNPL; RPS4X; HSP90AA1; RPS27A; LUC7L3; XRCC6	4134	4115
1.70512735817e-05	9.0940125769e-05	GO:0031625	m	5	ubiquitin protein ligase binding			811; 3320; 6233; 7157; 7167; 9588	TP53; PRDX6; CALR; RPS27A; TPI1; HSP90AA1	289	289
2.29709729304e-05	0.000110260670066	GO:0005654	c	4	nucleoplasm			81; 2547; 3191; 3320; 3837; 5928; 6189; 6191; 6205; 6207; 6222; 6223; 6233; 6749; 7157; 9188; 10728; 51747	RPS13; DDX21; RPS3A; RPS18; TP53; ACTN4; SSRP1; RPS19; KPNB1; RPS11; RBBP4; PTGES3; HNRNPL; RPS4X; HSP90AA1; RPS27A; LUC7L3; XRCC6	3520	3501
2.39713929817e-05	0.00027567101929	GO:0044389	m	4	ubiquitin-like protein ligase binding			811; 3320; 6233; 7157; 7167; 9588	TP53; PRDX6; CALR; RPS27A; TPI1; HSP90AA1	307	307
3.75003996451e-05	0.000287503063946	GO:0097718	m	4	disordered domain specific binding			2597; 3320; 7157	HSP90AA1; TP53; GAPDH	34	34
3.75003996451e-05	0.000150001598581	GO:0005790	c	5	smooth endoplasmic reticulum			811; 821; 5479	CALR; PPIB; CANX	34	34
4.34874620756e-05	0.000173949848302	GO:0048471	c	4	perinuclear region of cytoplasm			81; 811; 2597; 3191; 3320; 5479; 7184; 9588	ACTN4; PRDX6; CALR; GAPDH; HSP90B1; HNRNPL; HSP90AA1; PPIB	698	698
4.98021568468e-05	0.000166007189489	GO:0048770	c	5	pigment granule			821; 3320; 5479; 7184	HSP90AA1; HSP90B1; PPIB; CANX	106	106
6.33557514688e-05	0.0002339289285	GO:0005730	c	4	nucleolus			2547; 6189; 6205; 6207; 6223; 6233; 6749; 7157; 9188	RPS13; RPS11; TP53; SSRP1; RPS19; RPS27A; DDX21; RPS3A; XRCC6	967	958
0.000148686689931	0.00111275200206	GO:0065003	b	4	protein-containing complex assembly			811; 2547; 3320; 5216; 5928; 6128; 6169; 6223; 6233; 7157; 10728; 51747	TP53; RPL38; RPL6; PTGES3; CALR; RPS27A; RBBP4; PFN1; HSP90AA1; RPS19; LUC7L3; XRCC6	1910	1905
0.000160085094252	0.00116061693333	GO:0036500	b	4	ATF6-mediated unfolded protein response			811; 7184	CALR; HSP90B1	10	10
0.000186410486598	0.00107186029794	GO:0042803	m	4	protein homodimerization activity			81; 87; 3295; 3320; 6223; 6741; 7167; 9588	ACTN1; ACTN4; PRDX6; RPS19; TPI1; HSP90AA1; HSD17B4; SSB	861	860
0.00019123569912	0.00134444491502	GO:0051017	b	4	actin filament bundle assembly			81; 87; 5216; 7184	PFN1; ACTN1; HSP90B1; ACTN4	150	150
0.000206315581052	0.00186973495328	GO:0061572	b	5	actin filament bundle organization			81; 87; 5216; 7184	PFN1; ACTN1; HSP90B1; ACTN4	154	153
0.000304645866722	0.00196327336332	GO:0009889	b	4	regulation of biosynthetic process			81; 87; 811; 1984; 2547; 2597; 3191; 3320; 3837; 5216; 6128; 6169; 6191; 6233; 6749; 7157; 10728; 11331	ACTN1; RPS27A; TP53; RPL38; ACTN4; RPL6; PTGES3; CALR; KPNB1; GAPDH; PFN1; SSRP1; HNRNPL; RPS4X; HSP90AA1; XRCC6; PHB2; EIF5A	4246	4230
0.000341058193778	0.00213852705288	GO:0036293	b	4	response to decreased oxygen levels			81; 6233; 7157; 7184; 11331	PHB2; RPS27A; TP53; HSP90B1; ACTN4	320	319
0.000476408117714	0.00136116605061	GO:0099503	c	5	secretory vesicle			81; 87; 811; 2547; 2665; 3320; 3837; 9588	ACTN1; ACTN4; PRDX6; CALR; KPNB1; GDI2; HSP90AA1; XRCC6	991	988
0.000479728673888	0.00153513175644	GO:0031143	c	4	pseudopodium			81; 87	ACTN1; ACTN4	17	17
0.000539041862673	0.00247959256829	GO:0070182	m	4	DNA polymerase binding			3320; 10728	PTGES3; HSP90AA1	18	18
0.000541432258683	0.00391977529782	GO:0010556	b	5	regulation of macromolecule biosynthetic process			81; 87; 811; 1984; 2547; 2597; 3191; 3320; 5216; 6128; 6169; 6191; 6233; 6749; 7157; 10728; 11331	ACTN1; TP53; RPL38; ACTN4; RPL6; PTGES3; CALR; RPS27A; GAPDH; PFN1; SSRP1; HNRNPL; RPS4X; HSP90AA1; XRCC6; PHB2; EIF5A	4031	4015
0.000549046140146	0.00391977529782	GO:0071897	b	5	DNA biosynthetic process			3320; 6233; 7157; 10728	PTGES3; HSP90AA1; RPS27A; TP53	198	198
0.000611838122539	0.00337967724831	GO:0002444	b	4	myeloid leukocyte mediated immunity			2547; 2665; 3320; 3837; 9188; 9588	DDX21; PRDX6; KPNB1; GDI2; HSP90AA1; XRCC6	558	556
0.000667780038816	0.00360290625594	GO:0046794	b	4	transport of virus			3837; 6233	KPNB1; RPS27A	20	20
0.000688140097736	0.00362837506079	GO:0045055	b	4	regulated exocytosis			81; 87; 2547; 2665; 3320; 3837; 9588	ACTN1; ACTN4; PRDX6; KPNB1; GDI2; HSP90AA1; XRCC6	797	794
0.000827829068284	0.00545614613187	GO:0031326	b	5	regulation of cellular biosynthetic process			81; 87; 811; 1984; 2547; 2597; 3191; 3320; 5216; 6128; 6169; 6191; 6233; 6749; 7157; 10728; 11331	ACTN1; TP53; RPL38; ACTN4; RPL6; PTGES3; CALR; RPS27A; GAPDH; PFN1; SSRP1; HNRNPL; RPS4X; HSP90AA1; XRCC6; PHB2; EIF5A	4174	4158
0.000853387721612	0.00250159080449	GO:0031410	c	4	cytoplasmic vesicle			81; 87; 811; 821; 2547; 2665; 3320; 3837; 5479; 6233; 7184; 9588	ACTN1; RPS27A; ACTN4; PRDX6; CALR; KPNB1; HSP90B1; GDI2; HSP90AA1; PPIB; CANX; XRCC6	2303	2299
0.000885980076591	0.00250159080449	GO:0044322	c	4	endoplasmic reticulum quality control compartment			811; 821	CALR; CANX	24	23
0.00104803082867	0.00528572070112	GO:0061621	b	4	canonical glycolysis			2597; 7167	TPI1; GAPDH	25	25
0.00107809542998	0.00679668858031	GO:0050778	b	5	positive regulation of immune response			2547; 3320; 6223; 6233; 7184; 9188; 11331	DDX21; PHB2; RPS19; RPS27A; HSP90B1; HSP90AA1; XRCC6	858	857
0.0011708757598	0.00577964204836	GO:0002684	b	4	positive regulation of immune system process			811; 2547; 3320; 6223; 6233; 7184; 9188; 11331	DDX21; PHB2; CALR; RPS27A; HSP90B1; HSP90AA1; RPS19; XRCC6	1134	1133
0.00125564019438	0.00606892760616	GO:0051817	b	4	modification of morphology or physiology of other organism involved in symbiotic interaction			2597; 3837; 5479	KPNB1; GAPDH; PPIB	111	111
0.00132189666414	0.00506727054588	GO:0042826	m	4	histone deacetylase binding			3320; 5928; 7157	HSP90AA1; TP53; RBBP4	113	113
0.00141149159251	0.00352872898127	GO:0071556	c	5	integral component of lumenal side of endoplasmic reticulum membrane			811; 821	CALR; CANX	29	29
0.00151048540838	0.00715168601521	GO:0048384	b	4	retinoic acid receptor signaling pathway			81; 811	CALR; ACTN4	30	30
0.00168827826139	0.00768001091456	GO:1901362	b	4	organic cyclic compound biosynthetic process			81; 87; 811; 2547; 2597; 3295; 3320; 3837; 5216; 6128; 6233; 6749; 7157; 7167; 9188; 10728; 11331	DDX21; ACTN1; RPS27A; TP53; ACTN4; RPL6; PTGES3; CALR; KPNB1; GAPDH; PFN1; SSRP1; TPI1; HSP90AA1; HSD17B4; PHB2; XRCC6	4434	4416
0.00176582413893	0.00470886437047	GO:1904813	c	4	ficolin-1-rich granule lumen			2547; 3320; 3837	HSP90AA1; KPNB1; XRCC6	125	125
0.00178405720696	0.00795963984643	GO:0051276	b	4	chromosome organization			2547; 3320; 3837; 5928; 6233; 7157; 10728; 11331	RPS27A; TP53; PTGES3; KPNB1; RBBP4; PHB2; HSP90AA1; XRCC6	1211	1210
0.0018477821436	0.0060712841861	GO:0005178	m	4	integrin binding			81; 87; 811	ACTN1; CALR; ACTN4	127	127
0.00215324410368	0.00543977457771	GO:0034399	c	4	nuclear periphery			3837; 7157; 11331	PHB2; KPNB1; TP53	134	134
0.00228526613871	0.0099954437146	GO:0043312	b	4	neutrophil degranulation			2547; 2665; 3320; 3837; 9588	GDI2; HSP90AA1; PRDX6; KPNB1; XRCC6	490	488
0.00232652569219	0.0099954437146	GO:0016032	b	4	viral process			2547; 3837; 5479; 6233; 6741; 7157	RPS27A; TP53; KPNB1; XRCC6; PPIB; SSB	721	721
0.00242303209952	0.00538451577671	GO:0030139	c	5	endocytic vesicle			811; 3320; 6233; 7184	HSP90AA1; CALR; RPS27A; HSP90B1	296	296
0.00254520834747	0.00731747399897	GO:0051879	m	4	Hsp90 protein binding			3837; 10728	PTGES3; KPNB1	39	39
0.0025775262931	0.00618606310343	GO:0005783	c	4	endoplasmic reticulum			811; 821; 1984; 3837; 5479; 6128; 6189; 6233; 7157; 7184	RPS27A; TP53; RPL6; CALR; KPNB1; HSP90B1; RPS3A; PPIB; CANX; EIF5A	1917	1912
0.00258330688957	0.0149831799595	GO:0002446	b	5	neutrophil mediated immunity			2547; 2665; 3320; 3837; 9588	GDI2; HSP90AA1; PRDX6; KPNB1; XRCC6	504	502
0.0025966568288	0.0109531706233	GO:0019221	b	4	cytokine-mediated signaling pathway			81; 821; 3320; 6233; 7157; 7184	TP53; ACTN4; RPS27A; HSP90B1; HSP90AA1; CANX	738	737
0.00267593372555	0.0107037349022	GO:0017069	m	5	snRNA binding			1984; 9188	DDX21; EIF5A	40	40
0.00269632638232	0.0111704950125	GO:0036230	b	4	granulocyte activation			2547; 2665; 3320; 3837; 9588	GDI2; HSP90AA1; PRDX6; KPNB1; XRCC6	509	507
0.002796584699	0.00639219359771	GO:0005788	c	4	endoplasmic reticulum lumen			811; 821; 5479; 7184	HSP90B1; CALR; PPIB; CANX	309	308
0.00290906932854	0.0118404225302	GO:0071456	b	4	cellular response to hypoxia			6233; 7157; 11331	PHB2; RPS27A; TP53	149	149
0.00302355392533	0.0120942157013	GO:0046903	b	4	secretion			81; 87; 821; 2547; 2597; 2665; 3320; 3837; 9588	ACTN1; ACTN4; PRDX6; KPNB1; GAPDH; GDI2; HSP90AA1; CANX; XRCC6	1630	1626
0.00313484040402	0.00801125881027	GO:0035257	m	4	nuclear hormone receptor binding			81; 811; 11331	PHB2; CALR; ACTN4	153	153
0.00326126736645	0.0179442633545	GO:0009891	b	5	positive regulation of biosynthetic process			81; 87; 1984; 2547; 3191; 3320; 6191; 6233; 7157; 10728	ACTN1; TP53; ACTN4; PTGES3; RPS27A; HNRNPL; RPS4X; HSP90AA1; XRCC6; EIF5A	1983	1974
0.00334134559014	0.0179442633545	GO:0071345	b	5	cellular response to cytokine stimulus			81; 821; 2597; 3320; 6233; 7157; 7184	TP53; ACTN4; RPS27A; GAPDH; HSP90B1; HSP90AA1; CANX	1046	1045
0.00337594181011	0.0130536416658	GO:0044003	b	4	modification by symbiont of host morphology or physiology			2597; 3837	KPNB1; GAPDH	45	45
0.00349325529653	0.0180900720713	GO:0036294	b	5	cellular response to decreased oxygen levels			6233; 7157; 11331	PHB2; RPS27A; TP53	160	159
0.00349325529653	0.00698651059306	GO:0000781	c	5	chromosome, telomeric region			2547; 6741; 10728	PTGES3; SSB; XRCC6	159	159
0.00367737127732	0.0137519594843	GO:0002474	b	4	antigen processing and presentation of peptide antigen via MHC class I			811; 821	CALR; CANX	47	47
0.00373137927167	0.0137519594843	GO:0050776	b	4	regulation of immune response			2547; 3320; 6223; 6233; 7184; 9188; 11331	DDX21; PHB2; RPS19; RPS27A; HSP90B1; HSP90AA1; XRCC6	1067	1066
0.00373436830824	0.0137519594843	GO:0002275	b	4	myeloid cell activation involved in immune response			2547; 2665; 3320; 3837; 9588	GDI2; HSP90AA1; PRDX6; KPNB1; XRCC6	549	547
0.00415218191703	0.0200338222942	GO:1900024	b	5	regulation of substrate adhesion-dependent cell spreading			81; 811	CALR; ACTN4	50	50
0.00428309304221	0.00934493027392	GO:0005775	c	4	vacuolar lumen			2665; 3320; 9588	GDI2; HSP90AA1; PRDX6	171	171
0.00428309304221	0.0200338222942	GO:0032200	b	5	telomere organization			2547; 3320; 10728	PTGES3; HSP90AA1; XRCC6	171	171
0.00449611690032	0.0162984237637	GO:0006986	b	4	response to unfolded protein			811; 3320; 7184	HSP90AA1; CALR; HSP90B1	176	174
0.00464165223615	0.0165671279813	GO:0071453	b	4	cellular response to oxygen levels			6233; 7157; 11331	PHB2; RPS27A; TP53	177	176
0.00500321063824	0.0219838043195	GO:0010332	b	5	response to gamma radiation			2547; 7157	TP53; XRCC6	55	55
0.00504667559612	0.0177398293682	GO:0048522	b	4	positive regulation of cellular process			81; 87; 811; 1984; 2547; 2597; 3191; 3320; 5216; 6176; 6191; 6223; 6233; 7157; 9188; 9588; 10728; 11331	DDX21; ACTN1; TP53; ACTN4; PTGES3; PRDX6; CALR; RPS27A; GAPDH; RPS19; PFN1; PHB2; HNRNPL; RPS4X; HSP90AA1; XRCC6; RPLP1; EIF5A	5324	5307
0.00518824324907	0.0179652602057	GO:0034097	b	4	response to cytokine			81; 821; 2597; 3320; 6233; 7157; 7184	TP53; ACTN4; RPS27A; GAPDH; HSP90B1; HSP90AA1; CANX	1133	1132
0.00541216704488	0.0124479842032	GO:0051427	m	4	hormone receptor binding			81; 811; 11331	PHB2; CALR; ACTN4	186	186
0.00592760392581	0.0107774616833	GO:0097517	c	5	contractile actin filament bundle			81; 87	ACTN1; ACTN4	60	60
0.00595017259455	0.0239659729503	GO:0045088	b	5	regulation of innate immune response			2547; 6223; 6233; 7184	RPS19; RPS27A; HSP90B1; XRCC6	381	381
0.00631758798154	0.0215541237017	GO:0044364	b	4	disruption of cells of other organism			2597; 6223	RPS19; GAPDH	62	62
0.00680766282213	0.0222447573906	GO:0007015	b	4	actin filament organization			81; 87; 5216; 7184	PFN1; ACTN1; HSP90B1; ACTN4	397	396
0.00686392287852	0.0268991572266	GO:1902531	b	5	regulation of intracellular signal transduction			81; 811; 2665; 3320; 6233; 6749; 7157; 9188; 11331	DDX21; TP53; ACTN4; SSRP1; CALR; RPS27A; PHB2; GDI2; HSP90AA1	1841	1840
0.00713174031903	0.0229800521391	GO:0090398	b	4	cellular senescence			811; 7157	CALR; TP53	66	66
0.00717076271926	0.0273621209025	GO:0051347	b	5	positive regulation of transferase activity			2547; 3320; 6176; 6233; 10728	PTGES3; HSP90AA1; RPLP1; RPS27A; XRCC6	639	639
0.00726929182374	0.0146846713151	GO:0036464	c	4	cytoplasmic ribonucleoprotein granule			3837; 6128; 6191	RPL6; RPS4X; KPNB1	209	207
0.00734233565753	0.0153521563748	GO:0030374	m	4	nuclear receptor transcription coactivator activity			81; 87	ACTN1; ACTN4	67	67
0.00734233565753	0.0146846713151	GO:0032432	c	4	actin filament bundle			81; 87	ACTN1; ACTN4	68	67
0.00745269487513	0.0233551864494	GO:0002274	b	4	myeloid leukocyte activation			2547; 2665; 3320; 3837; 9588	GDI2; HSP90AA1; PRDX6; KPNB1; XRCC6	647	645
0.00748633177034	0.0278337976077	GO:0046394	b	5	carboxylic acid biosynthetic process			2597; 3295; 7167; 10728	PTGES3; TPI1; HSD17B4; GAPDH	408	407
0.0075501680332	0.0233551864494	GO:0016053	b	4	organic acid biosynthetic process			2597; 3295; 7167; 10728	PTGES3; TPI1; HSD17B4; GAPDH	409	408
0.00790634882921	0.0238217263426	GO:0034654	b	4	nucleobase-containing compound biosynthetic process			81; 87; 811; 2547; 2597; 3320; 5216; 6128; 6233; 6749; 7157; 7167; 9188; 10728; 11331	DDX21; ACTN1; TP53; ACTN4; RPL6; PTGES3; CALR; RPS27A; GAPDH; PFN1; SSRP1; TPI1; HSP90AA1; PHB2; XRCC6	4222	4204
0.0081731529398	0.0290446210571	GO:0051130	b	5	positive regulation of cellular component organization			81; 811; 1984; 3320; 5216; 7157; 11331	TP53; ACTN4; PHB2; CALR; PFN1; HSP90AA1; EIF5A	1233	1232
0.00821261698857	0.0290446210571	GO:0071479	b	5	cellular response to ionizing radiation			2547; 7157	TP53; XRCC6	71	71
0.0084371078474	0.016199247067	GO:0042641	c	4	actomyosin			81; 87	ACTN1; ACTN4	72	72
0.00902303279609	0.0264683477121	GO:0051338	b	4	regulation of transferase activity			2547; 3320; 6176; 6233; 7157; 10728	TP53; PTGES3; RPLP1; RPS27A; HSP90AA1; XRCC6	954	953
0.00910759612544	0.0264683477121	GO:0018130	b	4	heterocycle biosynthetic process			81; 87; 811; 2547; 2597; 3320; 5216; 6128; 6233; 6749; 7157; 7167; 9188; 10728; 11331	DDX21; ACTN1; TP53; ACTN4; RPL6; PTGES3; CALR; RPS27A; GAPDH; PFN1; SSRP1; TPI1; HSP90AA1; PHB2; XRCC6	4285	4267
0.00912701645245	0.0264683477121	GO:0051851	b	4	modification by host of symbiont morphology or physiology			2597; 5479	GAPDH; PPIB	75	75
0.00912701645245	0.0277602247036	GO:0003725	m	5	double-stranded RNA binding			87; 9188	ACTN1; DDX21	75	75
0.00933193209204	0.0264888229291	GO:0019438	b	4	aromatic compound biosynthetic process			81; 87; 811; 2547; 2597; 3320; 5216; 6128; 6233; 6749; 7157; 7167; 9188; 10728; 11331	DDX21; ACTN1; TP53; ACTN4; RPL6; PTGES3; CALR; RPS27A; GAPDH; PFN1; SSRP1; TPI1; HSP90AA1; PHB2; XRCC6	4296	4278
0.0093624287939	0.0264888229291	GO:0061844	b	4	antimicrobial humoral immune response mediated by antimicrobial peptide			2597; 6223	RPS19; GAPDH	77	76
0.0093624287939	0.0315709808166	GO:0006096	b	5	glycolytic process			2597; 7167	TPI1; GAPDH	76	76
0.0093624287939	0.0315709808166	GO:0043618	b	5	regulation of transcription from RNA polymerase II promoter in response to stress			6233; 7157	RPS27A; TP53	76	76
0.0096005446769	0.0268352574101	GO:0006757	b	4	ATP generation from ADP			2597; 7167	TPI1; GAPDH	77	77
0.00978772525292	0.0322550036744	GO:0031349	b	5	positive regulation of defense response			2547; 6223; 6233; 7184	RPS19; RPS27A; HSP90B1; XRCC6	440	440
0.00991971525173	0.0273973087905	GO:0031669	b	4	cellular response to nutrient levels			3191; 7157; 7184	TP53; HNRNPL; HSP90B1	232	232

## Sheet: H_JOHD_iPSC_UP
GO terms for proteins UPREGULATED IN JOHD HUMAN iPSCs													localization			axon		metabolism			apoptosis
p-value	q-value	term_goid	term_category	term_level	term_name	category	number of GO terms	members_input_overlap	members_input_overlap_geneids	size	effective_size
0.00113522102714	0.0544906093029	GO:0072594	b	4	establishment of protein localization to organelle	Protein localization	4	6159; 6950; 7531	TCP1; RPL29; YWHAE	546	545
0.00486474684397	0.0741343768862	GO:0033365	b	5	protein localization to organelle			6159; 6950; 7531	TCP1; RPL29; YWHAE	907	906
0.00712722347388	0.0876221270784	GO:1903829	b	4	positive regulation of cellular protein localization			6950; 7531	TCP1; YWHAE	319	318
0.0073018439232	0.0876221270784	GO:0090150	b	4	establishment of protein localization to membrane			6159; 7531	RPL29; YWHAE	323	322
0.00560595073088	0.0170831065814	GO:0150034	c	4	distal axon	Axon	2	71; 7531	ACTG1; YWHAE	281	281
0.00989957906567	0.0244586517065	GO:0033267	c	4	axon part			71; 7531	ACTG1; YWHAE	377	377
0.00499720486392	0.0876221270784	GO:0006915	b	4	apoptotic process	Apoptosis	1	6950; 7416; 7531; 26135	TCP1; SERBP1; VDAC1; YWHAE	1933	1924
0.00853159002322	0.0741343768862	GO:0006401	b	5	RNA catabolic process	RNA metabolism	1	6159; 26135	RPL29; SERBP1	350	349
1.00579469541e-05	6.03476817243e-05	GO:0003723	m	4	RNA binding			1933; 6159; 6950; 7531; 23193; 26135	GANAB; RPL29; EEF1B2; TCP1; SERBP1; YWHAE	1673	1668
4.28157688487e-05	0.00064223653273	GO:0070062	c	4	extracellular exosome			71; 6950; 7416; 7531; 23193; 26135	GANAB; ACTG1; TCP1; SERBP1; VDAC1; YWHAE	2142	2139
0.000177161644548	0.000354323289095	GO:0031625	m	5	ubiquitin protein ligase binding			71; 6950; 7531	TCP1; ACTG1; YWHAE	289	289
0.000211749115428	0.000510074516883	GO:0044389	m	4	ubiquitin-like protein ligase binding			71; 6950; 7531	TCP1; ACTG1; YWHAE	307	307
0.000255037258442	0.000510074516883	GO:0045296	m	4	cadherin binding			6159; 7531; 26135	SERBP1; RPL29; YWHAE	329	327
0.000822448003089	0.00246734400927	GO:0048770	c	5	pigment granule			7531; 23193	GANAB; YWHAE	106	106
0.000989621328117	0.00742215996088	GO:0031410	c	4	cytoplasmic vesicle			71; 6950; 7416; 7531; 23193	TCP1; GANAB; VDAC1; ACTG1; YWHAE	2303	2299
0.00453403157745	0.0170831065814	GO:0044445	c	4	cytosolic part			6159; 6950	TCP1; RPL29	253	252
0.00569436886046	0.0170831065814	GO:0005829	c	4	cytosol			71; 1933; 6159; 6950; 7531; 26135	RPL29; ACTG1; EEF1B2; TCP1; SERBP1; YWHAE	5109	5087

## Sheet: H_JOHD_NPC_DOWN
GO terms for proteins DOWNREGULATED in JOHD human NPCs														nucleus			signaling						cell migration
p-value	q-value	term_goid	term_category	term_level	term_name	category	number of GO terms	members_input_overlap	members_input_overlap_geneids	size	effective_size			metabolism			neurodevelopment and organism morphogenesis
2.13346954594e-06	0.000466640701089	GO:0007097	b	4	nuclear migration	Nucleus	24	5048; 5747; 23353; 25777	SUN2; PTK2; PAFAH1B1; SUN1	20	20
2.47554748588e-06	0.000466640701089	GO:0006997	b	4	nucleus organization			5048; 5119; 55165; 23353; 25777; 91754; 57142	SUN1; SUN2; CEP55; NEK9; RTN4; CHMP1A; PAFAH1B1	128	128
4.61193527749e-06	0.000579566533205	GO:0051647	b	4	nucleus localization			5048; 5747; 23353; 25777	SUN2; PTK2; PAFAH1B1; SUN1	24	24
3.89644745121e-05	0.000870206597437	GO:0005634	c	4	nucleus			501; 1382; 1386; 1460; 1993; 2289; 2752; 2950; 3150; 3419; 4436; 5048; 5119; 5136; 5394; 5604; 5747; 5781; 5886; 5955; 6189; 6907; 7273; 7295; 7332; 7508; 7551; 7936; 8073; 8895; 9500; 9520; 9646; 9798; 10072; 10363; 11165; 79577; 79871; 84261; 84321; 55082; 22826; 55759; 23214; 23353; 57062; 58506; 25777; 26097; 91754; 92521; 57142; 29978	PTK2; ARGLU1; ELAVL2; RAD23A; MSH2; NELFE; FKBP5; MAP2K1; SUN2; UBE2L3; IDH3A; TXN; HMGN1; CRABP2; CDC73; CPNE3; PDE1A; SUN1; CTR9; NEK9; FBXW9; TTN; PTP4A2; DPP3; NPEPPS; HMG20A; EXOSC10; CHTOP; RTN4; RCN2; XPC; NUDT3; SCAF1; ALDH7A1; THOC3; DNAJC8; CHMP1A; SPECC1; PAFAH1B1; ZNF3; TBL1X; IST1; MAGED1; PTPN11; XPO6; RPAP2; GLUL; WDR12; GSTP1; UBQLN2; RPS3A; DDX24; CSNK2B; ATF2	7415	7386
8.40259722817e-05	0.00633555831004	GO:0006998	b	4	nuclear envelope organization			5048; 23353; 25777; 91754	SUN2; SUN1; PAFAH1B1; NEK9	49	49
0.000131704394059	0.00695268882146	GO:0043578	b	5	nuclear matrix organization			23353; 25777	SUN2; SUN1	4	4
0.000147302729268	0.00695268882146	GO:0051457	b	5	maintenance of protein location in nucleus			7295; 23353; 25777	SUN2; TXN; SUN1	22	22
0.000159044651879	0.0074949792198	GO:0051276	b	4	chromosome organization			1386; 3150; 4436; 4524; 5119; 5394; 6907; 7273; 7508; 7936; 9646; 10363; 79577; 55165; 23353; 26097	EXOSC10; CHTOP; SUN1; TBL1X; HMGN1; CDC73; MTHFR; MSH2; CEP55; NELFE; XPC; CTR9; TTN; CHMP1A; HMG20A; ATF2	1211	1210
0.000464003308826	0.00777205542284	GO:0005694	c	4	chromosome			1386; 1460; 3150; 4436; 5048; 5119; 5394; 7273; 9500; 9646; 9798; 79577; 84321; 25777	EXOSC10; HMGN1; CDC73; SUN2; MAGED1; MSH2; IST1; CTR9; TTN; THOC3; CHMP1A; PAFAH1B1; CSNK2B; ATF2	1068	1067
0.000778142691106	0.0172564585028	GO:0090286	b	4	cytoskeletal anchoring at nuclear membrane			23353; 25777	SUN2; SUN1	9	9
0.00118153285315	0.0113089573088	GO:0106094	c	4	nuclear membrane microtubule tethering complex			23353; 25777	SUN2; SUN1	11	11
0.00168057443086	0.012482192605	GO:0031981	c	4	nuclear lumen			1382; 1386; 1460; 1993; 2289; 3150; 4436; 5119; 5394; 5781; 5886; 5955; 6189; 6907; 7273; 7332; 7508; 7936; 8895; 9646; 10072; 79577; 79871; 84261; 84321; 55082; 22826; 55759; 23214; 57062; 25777; 26097	ARGLU1; HMGN1; RAD23A; MSH2; NELFE; FKBP5; SUN2; UBE2L3; EXOSC10; ELAVL2; CRABP2; CDC73; CPNE3; FBXW9; TTN; DPP3; RCN2; XPC; CHTOP; THOC3; DNAJC8; CHMP1A; TBL1X; DDX24; PTPN11; XPO6; RPAP2; WDR12; CTR9; RPS3A; CSNK2B; ATF2	4134	4115
0.00222808006453	0.012482192605	GO:0005639	c	4	integral component of nuclear inner membrane			23353; 25777	SUN2; SUN1	15	15
0.00222808006453	0.012482192605	GO:0031229	c	4	intrinsic component of nuclear inner membrane			23353; 25777	SUN2; SUN1	15	15
0.00253856631277	0.0304519346518	GO:0007076	b	4	mitotic chromosome condensation			5119; 7273	CHMP1A; TTN	16	16
0.00253856631277	0.0328884336825	GO:0051081	b	5	nuclear envelope disassembly			5048; 91754	PAFAH1B1; NEK9	16	16
0.00284275511578	0.0183743421997	GO:0000784	c	5	nuclear chromosome, telomeric region			4436; 79577; 84321; 25777	THOC3; SUN2; MSH2; CDC73	124	124
0.00542942871201	0.0227357327315	GO:0005730	c	4	nucleolus			5394; 5955; 6189; 7508; 8895; 79871; 84261; 55759; 23214; 57062; 26097	EXOSC10; CHTOP; RCN2; FBXW9; XPC; XPO6; RPAP2; WDR12; CPNE3; RPS3A; DDX24	967	958
0.0060142262497	0.0392286972188	GO:0051303	b	4	establishment of chromosome localization			5119; 55165; 23353	CHMP1A; CEP55; SUN1	78	78
0.00612698342599	0.0473280856427	GO:0016570	b	5	histone modification			1386; 4524; 6907; 7936; 9646; 79577; 26097	TBL1X; CDC73; MTHFR; CHTOP; NELFE; CTR9; ATF2	460	460
0.00623051519075	0.0392286972188	GO:0050000	b	4	chromosome localization			5119; 55165; 23353	CHMP1A; CEP55; SUN1	79	79
0.00685789512065	0.0205736853619	GO:0000781	c	5	chromosome, telomeric region			4436; 79577; 84321; 25777	THOC3; SUN2; MSH2; CDC73	159	159
0.00711296639983	0.0419609821399	GO:0051169	b	4	nuclear transport			5781; 7295; 10768; 84321; 23214; 26097	TXN; AHCYL1; XPO6; PTPN11; CHTOP; THOC3	359	359
0.00766782745333	0.0431458350732	GO:0016569	b	4	covalent chromatin modification			1386; 4524; 6907; 7936; 9646; 79577; 26097	TBL1X; CDC73; MTHFR; CHTOP; NELFE; CTR9; ATF2	480	480
0.000109791198427	0.00695268882146	GO:0006555	b	5	methionine metabolic process	Metabolism	25	4524; 6611; 10768	MTHFR; AHCYL1; SMS	20	20
0.000123180164256	0.00695268882146	GO:0009066	b	5	aspartate family amino acid metabolic process			501; 4524; 6611; 10768	MTHFR; AHCYL1; SMS; ALDH7A1	54	54
0.00028111730906	0.00963465686505	GO:0044267	b	4	cellular protein metabolic process			1386; 1460; 1719; 1741; 2289; 2752; 2950; 4218; 4524; 5048; 5447; 5604; 5611; 5747; 5781; 5886; 6189; 6907; 7273; 7295; 7332; 7936; 8073; 8895; 9500; 9520; 9646; 9798; 9867; 10363; 11328; 79577; 79871; 84261; 56616; 26097; 91754; 26090; 29978; 64219	PTK2; RAD23A; DHFR; NELFE; FKBP5; MAP2K1; UBE2L3; FKBP9; DIABLO; TXN; DLG3; RAB8A; CDC73; CPNE3; POR; CTR9; ABHD12; NEK9; FBXW9; TTN; PTP4A2; PJA1; PJA2; NPEPPS; HMG20A; MTHFR; CHTOP; PAFAH1B1; TBL1X; IST1; MAGED1; PTPN11; RPAP2; GLUL; DNAJC3; UBQLN2; GSTP1; RPS3A; CSNK2B; ATF2	5155	5143
0.0005959063444	0.0200905567541	GO:0032268	b	5	regulation of cellular protein metabolic process			1460; 1719; 1741; 2950; 4524; 5048; 5447; 5604; 5611; 5747; 5781; 5886; 7273; 7295; 7332; 7936; 9500; 9646; 9798; 9867; 10363; 56616; 26097; 29978	PTK2; RAD23A; DHFR; NELFE; IST1; MAP2K1; DIABLO; TXN; DLG3; UBQLN2; POR; GSTP1; TTN; PJA2; HMG20A; MTHFR; CHTOP; PAFAH1B1; MAGED1; PTPN11; DNAJC3; CTR9; CSNK2B; UBE2L3	2556	2550
0.000599498017614	0.0152581676561	GO:0006796	b	4	phosphate-containing compound metabolic process			1460; 1741; 2549; 133686; 2950; 2954; 4436; 4700; 5048; 5136; 5604; 5611; 5747; 5781; 7273; 7295; 7936; 8073; 8895; 9500; 9867; 11165; 51477; 79717; 79871; 55276; 91754; 26090	PTK2; RPAP2; MSH2; NELFE; MAP2K1; TXN; DLG3; CPNE3; PDE1A; ABHD12; NEK9; TTN; PTP4A2; PJA2; NDUFA6; ISYNA1; NUDT3; PGM2; GAB1; PAFAH1B1; NADK2; MAGED1; PTPN11; GSTZ1; DNAJC3; GSTP1; CSNK2B; PPCS	3208	3201
0.000662502969961	0.0156102262297	GO:1901605	b	4	alpha-amino acid metabolic process			501; 2752; 2954; 4524; 6611; 10768	AHCYL1; MTHFR; GSTZ1; SMS; GLUL; ALDH7A1	223	223
0.000904188910784	0.0179410115456	GO:1901565	b	4	organonitrogen compound catabolic process			501; 2752; 2954; 5136; 5611; 5747; 5886; 6907; 7332; 9520; 11165; 375790; 26090; 29978; 64219	PTK2; TBL1X; RAD23A; UBQLN2; PDE1A; NUDT3; GSTZ1; ABHD12; DNAJC3; AGRN; GLUL; UBE2L3; ALDH7A1; PJA1; NPEPPS	1284	1277
0.00142412148384	0.0233432086699	GO:0000096	b	4	sulfur amino acid metabolic process			4524; 6611; 10768	MTHFR; AHCYL1; SMS	47	47
0.00161332146047	0.0246678418902	GO:0006732	b	4	coenzyme metabolic process			1719; 133686; 2954; 4524; 10768; 79717; 55276	AHCYL1; DHFR; GSTZ1; PGM2; MTHFR; NADK2; PPCS	362	361
0.00225415560277	0.0328884336825	GO:0051246	b	5	regulation of protein metabolic process			1460; 1719; 1741; 2950; 4524; 5048; 5447; 5604; 5611; 5747; 5781; 5886; 7273; 7295; 7332; 7936; 9500; 9646; 9798; 9867; 10363; 56616; 26097; 29978	PTK2; RAD23A; DHFR; NELFE; IST1; MAP2K1; DIABLO; TXN; DLG3; UBQLN2; POR; GSTP1; TTN; PJA2; HMG20A; MTHFR; CHTOP; PAFAH1B1; MAGED1; PTPN11; DNAJC3; CTR9; CSNK2B; UBE2L3	2809	2803
0.00225690341948	0.0328884336825	GO:0019752	b	5	carboxylic acid metabolic process			501; 1382; 1719; 2752; 2950; 2954; 3419; 4524; 5447; 6611; 9380; 10768	IDH3A; GRHPR; AHCYL1; CRABP2; DHFR; POR; GSTZ1; GSTP1; MTHFR; GLUL; SMS; ALDH7A1	987	984
0.00269994291196	0.0304519346518	GO:0031323	b	4	regulation of cellular metabolic process			1382; 1386; 1460; 1719; 1741; 1993; 2950; 2954; 3150; 55763; 4218; 4436; 4524; 5048; 5119; 5394; 5447; 5604; 5611; 5747; 5781; 5886; 6907; 7273; 7295; 7332; 7551; 7936; 9500; 9646; 9798; 9867; 10363; 10768; 79577; 79871; 286527; 375790; 56616; 26097; 60412; 29978	PTK2; ELAVL2; RAD23A; DHFR; RPAP2; MSH2; NELFE; AGRN; IST1; MAP2K1; UBE2L3; EXOSC10; TXN; DLG3; RAB8A; AHCYL1; HMGN1; CRABP2; CDC73; UBQLN2; POR; CTR9; TTN; PJA2; HMG20A; MTHFR; CHTOP; CHMP1A; PAFAH1B1; ZNF3; EXOC1; TBL1X; EXOC4; MAGED1; PTPN11; GSTZ1; DNAJC3; GSTP1; DIABLO; TMSB15B; CSNK2B; ATF2	6130	6106
0.00321685628241	0.0336876338463	GO:0006577	b	4	amino-acid betaine metabolic process			501; 5447	POR; ALDH7A1	18	18
0.0039703489706	0.0430192932454	GO:0046653	b	5	tetrahydrofolate metabolic process			1719; 4524	DHFR; MTHFR	20	20
0.00437484338089	0.0375754999165	GO:0042135	b	4	neurotransmitter catabolic process			501; 5447	POR; ALDH7A1	21	21
0.00437484338089	0.0375754999165	GO:0046655	b	4	folic acid metabolic process			1719; 4524	DHFR; MTHFR	21	21
0.00437484338089	0.0430192932454	GO:0044247	b	5	cellular polysaccharide catabolic process			5834; 55276	PYGB; PGM2	21	21
0.00479759744605	0.0376811299409	GO:1901685	b	4	glutathione derivative metabolic process			2950; 2954	GSTP1; GSTZ1	22	22
0.00523843343525	0.0457623277155	GO:0000272	b	5	polysaccharide catabolic process			5834; 55276	PYGB; PGM2	23	23
0.0055622119716	0.0392286972188	GO:0009893	b	4	positive regulation of metabolic process			1386; 1460; 1719; 1741; 2950; 3150; 4436; 5447; 5604; 5611; 5747; 5781; 5886; 6907; 7273; 7295; 7332; 7936; 9500; 9646; 9798; 9867; 79577; 375790; 56616; 26097; 29978	PTK2; HMGN1; RAD23A; DHFR; MSH2; NELFE; AGRN; IST1; MAP2K1; UBE2L3; TXN; DLG3; CDC73; UBQLN2; POR; GSTP1; TTN; PJA2; CHTOP; TBL1X; MAGED1; PTPN11; DNAJC3; CTR9; DIABLO; CSNK2B; ATF2	3537	3525
0.00719198017253	0.0473280856427	GO:0031325	b	5	positive regulation of cellular metabolic process			1386; 1460; 1741; 2950; 3150; 4436; 5447; 5604; 5611; 5747; 5781; 5886; 6907; 7295; 7332; 7936; 9500; 9646; 9798; 9867; 79577; 375790; 56616; 26097; 29978	PTK2; HMGN1; RAD23A; MSH2; NELFE; AGRN; IST1; MAP2K1; UBE2L3; TXN; DLG3; CDC73; UBQLN2; POR; GSTP1; PJA2; CHTOP; TBL1X; MAGED1; PTPN11; DNAJC3; CTR9; DIABLO; CSNK2B; ATF2	3251	3239
0.00733883735302	0.0419609821399	GO:0006644	b	4	phospholipid metabolic process			2549; 5048; 5747; 5781; 8895; 51477; 26090	PTK2; ISYNA1; CPNE3; PTPN11; ABHD12; GAB1; PAFAH1B1	477	476
0.00851844429566	0.0455319188728	GO:0051171	b	4	regulation of nitrogen compound metabolic process			1382; 1386; 1460; 1719; 1741; 1993; 2950; 2954; 3150; 4436; 4524; 5048; 5119; 5394; 5447; 5604; 5611; 5747; 5781; 5886; 6907; 7273; 7295; 7332; 7551; 7936; 9500; 9646; 9798; 9867; 10363; 10768; 79577; 79871; 286527; 375790; 56616; 26097; 29978	PTK2; ELAVL2; RAD23A; DHFR; RPAP2; MSH2; NELFE; AGRN; IST1; MAP2K1; UBE2L3; EXOSC10; TXN; DLG3; AHCYL1; HMGN1; CRABP2; CDC73; UBQLN2; POR; CTR9; TTN; PJA2; HMG20A; MTHFR; CHTOP; CHMP1A; PAFAH1B1; ZNF3; TBL1X; MAGED1; PTPN11; GSTZ1; DNAJC3; GSTP1; DIABLO; TMSB15B; CSNK2B; ATF2	5904	5881
0.00881590830301	0.0455319188728	GO:0006760	b	4	folic acid-containing compound metabolic process			1719; 4524	DHFR; MTHFR	30	30
0.00999092608616	0.0537481869194	GO:0009261	b	5	ribonucleotide catabolic process			5136; 11165	PDE1A; NUDT3	32	32
0.00286821973348	0.0338449928551	GO:0070102	b	5	interleukin-6-mediated signaling pathway	Signaling	7	5781; 9646	PTPN11; CTR9	17	17
0.00515215708368	0.0387233216684	GO:0043491	b	4	protein kinase B signaling			2549; 5747; 5781; 7295; 57142	RTN4; TXN; PTPN11; PTK2; GAB1	235	235
0.00680440419677	0.0473280856427	GO:0009967	b	5	positive regulation of signal transduction			1460; 2549; 5048; 5447; 5604; 5747; 5781; 6907; 7295; 7936; 9500; 9867; 79577; 57142; 29978	TXN; PTK2; TBL1X; CDC73; RTN4; MAGED1; PTPN11; POR; GAB1; UBQLN2; MAP2K1; PJA2; NELFE; PAFAH1B1; CSNK2B	1579	1576
0.00734595443297	0.0419609821399	GO:0023056	b	4	positive regulation of signaling			1460; 2549; 2752; 5048; 5447; 5604; 5747; 5781; 6907; 7295; 7936; 9500; 9867; 79577; 57142; 29978	TXN; PTK2; TBL1X; CDC73; RTN4; MAGED1; PTPN11; POR; MAP2K1; GAB1; UBQLN2; GLUL; PJA2; NELFE; PAFAH1B1; CSNK2B	1748	1745
0.00812684079942	0.0501987208742	GO:0048015	b	5	phosphatidylinositol-mediated signaling			2549; 55763; 5747; 55165	EXOC1; PTK2; CEP55; GAB1	167	167
0.00863983835206	0.0455319188728	GO:0048017	b	4	inositol lipid-mediated signaling			2549; 55763; 5747; 55165	EXOC1; PTK2; CEP55; GAB1	170	170
0.00939514857436	0.0455319188728	GO:0010737	b	4	protein kinase A signaling			7273; 9867	PJA2; TTN	31	31
0.000136860269409	0.00737090308101	GO:0048638	b	4	regulation of developmental growth	Neurodevelopment and organism morphogenesis	18	1382; 5048; 5447; 5747; 5781; 9798; 375790; 57142	PTK2; CRABP2; RTN4; PTPN11; POR; AGRN; IST1; PAFAH1B1	320	320
0.000279654120595	0.0109997287434	GO:0042063	b	5	gliogenesis			2950; 5048; 5604; 5781; 23353; 25777; 57142	SUN2; PTPN11; SUN1; MAP2K1; RTN4; GSTP1; PAFAH1B1	268	268
0.00103923213772	0.0189387227751	GO:0022008	b	4	neurogenesis			1382; 1641; 1719; 2549; 2950; 4218; 5048; 5604; 5747; 5781; 9798; 10363; 10787; 375790; 23353; 25777; 57142	RAB8A; RTN4; CRABP2; DHFR; PTPN11; SUN1; MAP2K1; GAB1; AGRN; IST1; GSTP1; PTK2; SUN2; DCX; PAFAH1B1; HMG20A; NCKAP1	1580	1577
0.00105494211744	0.0189387227751	GO:0048858	b	4	cell projection morphogenesis			1382; 2549; 4218; 5048; 5604; 5747; 5781; 9798; 10787; 57142	PTK2; CRABP2; RTN4; PTPN11; GAB1; IST1; MAP2K1; RAB8A; PAFAH1B1; NCKAP1	657	656
0.00130706803722	0.0223983931833	GO:0032990	b	4	cell part morphogenesis			1382; 2549; 4218; 5048; 5604; 5747; 5781; 9798; 10787; 57142	PTK2; CRABP2; RTN4; PTPN11; GAB1; IST1; MAP2K1; RAB8A; PAFAH1B1; NCKAP1	676	675
0.00160538749827	0.0328884336825	GO:0061387	b	5	regulation of extent of cell growth			1382; 5048; 9798; 57142	RTN4; IST1; PAFAH1B1; CRABP2	106	106
0.00174692812982	0.0246678418902	GO:0048666	b	4	neuron development			1382; 1641; 1719; 2549; 4218; 5048; 5604; 5747; 5781; 9798; 10787; 375790; 57142	RAB8A; RTN4; CRABP2; DHFR; PTPN11; GAB1; AGRN; IST1; MAP2K1; PTK2; DCX; PAFAH1B1; NCKAP1	1088	1087
0.00242416770566	0.0304519346518	GO:0007399	b	4	nervous system development			22931; 1382; 1641; 1719; 2549; 2950; 4218; 4524; 5048; 5604; 5747; 5781; 9798; 10363; 10787; 375790; 23353; 57619; 25777; 57142; 28969	AGRN; RAB8A; RTN4; CRABP2; IST1; DHFR; PTPN11; SUN1; MAP2K1; SHROOM3; GAB1; MTHFR; RAB18; GSTP1; PTK2; SUN2; DCX; PAFAH1B1; HMG20A; NCKAP1; BZW2	2335	2328
0.00253856631277	0.0130833802273	GO:0090723	c	4	growth cone part			5048; 60412	PAFAH1B1; EXOC4	16	16
0.00266334653312	0.0304519346518	GO:0022603	b	4	regulation of anatomical structure morphogenesis			1382; 1386; 2549; 2752; 5048; 5447; 5604; 5747; 9500; 9798; 57619; 57142	PTK2; CRABP2; RTN4; MAGED1; POR; MAP2K1; GAB1; SHROOM3; IST1; GLUL; PAFAH1B1; ATF2	1005	1004
0.00387015150588	0.0367785538837	GO:0030182	b	4	neuron differentiation			1382; 1641; 1719; 2549; 4218; 5048; 5604; 5747; 5781; 9798; 10363; 10787; 375790; 57142	RAB8A; RTN4; CRABP2; DHFR; PTPN11; GAB1; AGRN; IST1; MAP2K1; PTK2; DCX; PAFAH1B1; HMG20A; NCKAP1	1338	1335
0.00542942871201	0.0457623277155	GO:0031175	b	5	neuron projection development			1382; 1719; 2549; 4218; 5048; 5604; 5747; 5781; 9798; 10787; 57142	RAB8A; RTN4; CRABP2; DHFR; PTPN11; GAB1; IST1; MAP2K1; PTK2; PAFAH1B1; NCKAP1	959	958
0.00572785707256	0.0392286972188	GO:0007417	b	4	central nervous system development			22931; 1641; 2950; 5048; 5604; 5747; 5781; 10787; 23353; 25777; 57142	PTK2; RTN4; SUN2; PTPN11; SUN1; MAP2K1; RAB18; GSTP1; DCX; PAFAH1B1; NCKAP1	969	965
0.00731358763262	0.0473280856427	GO:0000904	b	5	cell morphogenesis involved in differentiation			1382; 2549; 4218; 5048; 5604; 5747; 5781; 9798; 57142	PTK2; CRABP2; RTN4; PTPN11; GAB1; IST1; MAP2K1; RAB8A; PAFAH1B1	727	726
0.00742008122365	0.0473280856427	GO:0022604	b	5	regulation of cell morphogenesis			1382; 5048; 5604; 5747; 9798; 57619; 57142	PTK2; CRABP2; RTN4; SHROOM3; IST1; MAP2K1; PAFAH1B1	478	477
0.00829555133091	0.0501987208742	GO:0048639	b	5	positive regulation of developmental growth			1382; 5048; 9798; 375790	AGRN; IST1; PAFAH1B1; CRABP2	168	168
0.00831507921444	0.0455319188728	GO:0000902	b	4	cell morphogenesis			1382; 2549; 4218; 5048; 5604; 5747; 5781; 9798; 10787; 57619; 57142	PTK2; CRABP2; RTN4; PTPN11; GAB1; SHROOM3; IST1; MAP2K1; RAB8A; PAFAH1B1; NCKAP1	1017	1016
0.00942152909548	0.0537481869194	GO:0048699	b	5	generation of neurons			1382; 1641; 1719; 2549; 4218; 5048; 5604; 5747; 5781; 9798; 10363; 10787; 375790; 57142	RAB8A; RTN4; CRABP2; DHFR; PTPN11; GAB1; AGRN; IST1; MAP2K1; PTK2; DCX; PAFAH1B1; HMG20A; NCKAP1	1483	1480
7.74453067696e-05	0.00633555831004	GO:0008347	b	4	glial cell migration	Cell migration	7	5048; 23353; 25777; 57142	SUN2; RTN4; SUN1; PAFAH1B1	48	48
0.000211113116685	0.00824994350528	GO:0021885	b	4	forebrain cell migration			5048; 23353; 25777; 57142	SUN2; RTN4; SUN1; PAFAH1B1	62	62
0.000218831392713	0.00824994350528	GO:0021815	b	4	modulation of microtubule cytoskeleton involved in cerebral cortex radial glia guided migration			23353; 25777	SUN2; SUN1	5	5
0.000607088898785	0.0152581676561	GO:0021814	b	4	cell motility involved in cerebral cortex radial glia guided migration			23353; 25777	SUN2; SUN1	8	8
0.00855316471502	0.0455319188728	GO:0016477	b	4	cell migration			1460; 1641; 2549; 2752; 2950; 5048; 5747; 5781; 8895; 10787; 286527; 23353; 25777; 57142	PTK2; RTN4; CPNE3; PTPN11; SUN1; GLUL; GAB1; SUN2; GSTP1; TMSB15B; DCX; PAFAH1B1; CSNK2B; NCKAP1	1468	1463
0.00982814693449	0.0537481869194	GO:0010631	b	5	epithelial cell migration			1460; 2752; 5747; 5781; 57142	PTPN11; RTN4; GLUL; PTK2; CSNK2B	275	275
0.00996811228123	0.0469747291253	GO:0001667	b	4	ameboidal-type cell migration			1460; 2752; 5048; 5747; 5781; 57142	PTK2; RTN4; PTPN11; GLUL; PAFAH1B1; CSNK2B	388	386
2.04839595108e-09	1.37242528722e-07	GO:0005829	c	4	cytosol			501; 22931; 1382; 1460; 1641; 1719; 1741; 2289; 2549; 2752; 2950; 2954; 55763; 4218; 4524; 5048; 5136; 5394; 5447; 5604; 5611; 5747; 5781; 5886; 6189; 6611; 7273; 7295; 7332; 8073; 8895; 9380; 9520; 9798; 10072; 10768; 10787; 11165; 51477; 79577; 79717; 79871; 375790; 84261; 55276; 22826; 23214; 56616; 91754; 60412; 29978	GRHPR; PTK2; RAD23A; DHFR; RPAP2; SMS; GAB1; AGRN; FKBP5; MAP2K1; UBE2L3; NCKAP1; EXOSC10; TXN; DLG3; RAB8A; AHCYL1; CRABP2; CDC73; CPNE3; PDE1A; POR; NEK9; RAB18; TTN; DCX; PTP4A2; DPP3; NPEPPS; ISYNA1; MTHFR; NUDT3; PGM2; ALDH7A1; PAFAH1B1; FBXW9; EXOC1; DNAJC8; EXOC4; IST1; PTPN11; XPO6; GSTZ1; GLUL; DNAJC3; UBQLN2; GSTP1; RPS3A; CSNK2B; PPCS; DIABLO	5109	5087
1.15025235739e-06	3.85334539726e-05	GO:0070062	c	4	extracellular exosome			79659; 217; 501; 1382; 1460; 2289; 2752; 2950; 4218; 5048; 5119; 5611; 5834; 6189; 6611; 7273; 7295; 8895; 9380; 9520; 9798; 10072; 10768; 10787; 375790; 55276; 64222	GRHPR; SMS; AGRN; IST1; GLUL; NCKAP1; TXN; RAB8A; AHCYL1; CRABP2; CPNE3; DYNC2H1; TOR3A; PYGB; TTN; DPP3; NPEPPS; PGM2; ALDH7A1; CHMP1A; PAFAH1B1; FKBP5; ALDH2; DNAJC3; GSTP1; RPS3A; CSNK2B	2142	2139
7.27491966754e-06	0.000363745983377	GO:0019900	m	4	kinase binding			1386; 1641; 1741; 2950; 4218; 4436; 5611; 5747; 5781; 5886; 7273; 8895; 9867; 91754	DLG3; RAB8A; RAD23A; CPNE3; MSH2; DNAJC3; GSTP1; PTK2; NEK9; TTN; DCX; PJA2; PTPN11; ATF2	724	724
4.55237395046e-05	0.000750139851808	GO:0043175	m	5	RNA polymerase core enzyme binding			9646; 79577; 79871; 58506	CTR9; RPAP2; SCAF1; CDC73	42	42
4.83961194715e-05	0.000750139851808	GO:0019901	m	5	protein kinase binding			1386; 1641; 2950; 4218; 4436; 5611; 5747; 5781; 7273; 8895; 9867; 91754	RAB8A; CPNE3; MSH2; DNAJC3; GSTP1; PTK2; NEK9; TTN; DCX; PJA2; PTPN11; ATF2	642	642
0.000106210108998	0.00265525272494	GO:0050661	m	4	NADP binding			1719; 4524; 5447; 9380	DHFR; MTHFR; GRHPR; POR	52	52
0.000130825484241	0.00737090308101	GO:0036211	b	4	protein modification process			1386; 1460; 1741; 2289; 2752; 2950; 4218; 4524; 5048; 5447; 5604; 5611; 5747; 5781; 5886; 6907; 7273; 7295; 7332; 7936; 8073; 8895; 9500; 9520; 9646; 9867; 10363; 11328; 79577; 79871; 84261; 26097; 91754; 26090; 64219	PTK2; RAD23A; NELFE; FKBP5; GLUL; UBE2L3; FKBP9; TXN; DLG3; RAB8A; CDC73; CPNE3; POR; CTR9; ABHD12; NEK9; FBXW9; TTN; PTP4A2; PJA1; PJA2; NPEPPS; HMG20A; MTHFR; CHTOP; PAFAH1B1; TBL1X; MAGED1; PTPN11; RPAP2; MAP2K1; DNAJC3; GSTP1; CSNK2B; ATF2	4097	4089
0.000130825484241	0.00695268882146	GO:0006464	b	5	cellular protein modification process			1386; 1460; 1741; 2289; 2752; 2950; 4218; 4524; 5048; 5447; 5604; 5611; 5747; 5781; 5886; 6907; 7273; 7295; 7332; 7936; 8073; 8895; 9500; 9520; 9646; 9867; 10363; 11328; 79577; 79871; 84261; 26097; 91754; 26090; 64219	PTK2; RAD23A; NELFE; FKBP5; GLUL; UBE2L3; FKBP9; TXN; DLG3; RAB8A; CDC73; CPNE3; POR; CTR9; ABHD12; NEK9; FBXW9; TTN; PTP4A2; PJA1; PJA2; NPEPPS; HMG20A; MTHFR; CHTOP; PAFAH1B1; TBL1X; MAGED1; PTPN11; RPAP2; MAP2K1; DNAJC3; GSTP1; CSNK2B; ATF2	4097	4089
0.000174109371707	0.00290182286179	GO:0070063	m	4	RNA polymerase binding			9646; 79577; 79871; 58506	CTR9; RPAP2; SCAF1; CDC73	59	59
0.000218831392713	0.0022612577247	GO:0043878	m	5	glyceraldehyde-3-phosphate dehydrogenase (NAD+) (non-phosphorylating) activity			217; 501	ALDH2; ALDH7A1	5	5
0.000328619948561	0.010324143384	GO:0034613	b	4	cellular protein localization			22931; 1741; 55763; 4218; 4436; 5781; 6189; 7295; 7332; 9520; 10768; 286527; 375790; 84321; 23214; 23353; 25777; 26097; 60412; 57142	TXN; DLG3; EXOC1; AHCYL1; EXOC4; XPO6; SUN2; PTPN11; SUN1; AGRN; RAB18; CHTOP; RAB8A; RPS3A; UBE2L3; RTN4; THOC3; NPEPPS; MSH2; TMSB15B	1851	1848
0.000356877253102	0.01034944034	GO:0043412	b	4	macromolecule modification			1386; 1460; 1741; 2289; 2752; 2950; 4218; 4524; 5048; 5447; 5604; 5611; 5747; 5781; 5886; 6907; 7273; 7295; 7332; 7936; 8073; 8895; 9500; 9520; 9646; 9867; 10363; 11328; 79577; 79871; 84261; 26097; 91754; 26090; 64219	PTK2; RAD23A; NELFE; FKBP5; GLUL; UBE2L3; FKBP9; TXN; DLG3; RAB8A; CDC73; CPNE3; POR; CTR9; ABHD12; NEK9; FBXW9; TTN; PTP4A2; PJA1; PJA2; NPEPPS; HMG20A; MTHFR; CHTOP; PAFAH1B1; TBL1X; MAGED1; PTPN11; RPAP2; MAP2K1; DNAJC3; GSTP1; CSNK2B; ATF2	4303	4295
0.000549376657788	0.00425766909786	GO:0000993	m	5	RNA polymerase II complex binding			9646; 79577; 58506	CTR9; SCAF1; CDC73	34	34
0.000693421953444	0.0204559476266	GO:0071375	b	5	cellular response to peptide hormone stimulus			2549; 2950; 4218; 5447; 5747; 5781; 10768	RAB8A; AHCYL1; PTPN11; POR; GAB1; GSTP1; PTK2	314	312
0.00082483706003	0.0172757539795	GO:0072595	b	4	maintenance of protein localization in organelle			7295; 23353; 25777	SUN2; TXN; SUN1	39	39
0.000969688413154	0.025427385056	GO:1904896	b	5	ESCRT complex disassembly			5119; 9798	IST1; CHMP1A	10	10
0.00104653202913	0.0113089573088	GO:0005739	c	4	mitochondrion			217; 501; 1386; 1719; 133686; 2752; 2950; 2954; 3419; 4700; 5447; 5604; 5781; 7508; 8895; 55082; 56616	IDH3A; NDUFA6; MAP2K1; DHFR; POR; PTPN11; GSTZ1; GSTP1; ALDH2; XPC; GLUL; CPNE3; DIABLO; ALDH7A1; ARGLU1; NADK2; ATF2	1578	1578
0.00118153285315	0.0113089573088	GO:0034992	c	4	microtubule organizing center attachment site			23353; 25777	SUN2; SUN1	11	11
0.00118153285315	0.0125979233548	GO:0034993	c	5	meiotic nuclear membrane microtubule tethering complex			23353; 25777	SUN2; SUN1	11	11
0.00119980222427	0.0125979233548	GO:0015630	c	5	microtubule cytoskeleton			79659; 1641; 4218; 5048; 5119; 5604; 5747; 5886; 6907; 9798; 55165; 57619; 91754; 92521	RAB8A; TBL1X; RAD23A; DYNC2H1; CEP55; NEK9; SHROOM3; IST1; MAP2K1; PTK2; DCX; CHMP1A; SPECC1; PAFAH1B1	1179	1176
0.00172862304861	0.0246678418902	GO:0051338	b	4	regulation of transferase activity			1460; 1741; 2950; 3150; 5604; 5611; 5747; 5781; 7273; 7295; 7332; 9500	TXN; DLG3; PTK2; HMGN1; MAGED1; PTPN11; MAP2K1; DNAJC3; GSTP1; TTN; CSNK2B; UBE2L3	954	953
0.00176666241654	0.0246678418902	GO:0032870	b	4	cellular response to hormone stimulus			1460; 2549; 2950; 4218; 5447; 5747; 5781; 7332; 10768; 375790	RAB8A; AHCYL1; PTPN11; POR; GAB1; AGRN; GSTP1; PTK2; UBE2L3; CSNK2B	705	703
0.00179914085035	0.0328884336825	GO:1901653	b	5	cellular response to peptide			2549; 2950; 4218; 5447; 5747; 5781; 10768	RAB8A; AHCYL1; PTPN11; POR; GAB1; GSTP1; PTK2	370	368
0.00193694631894	0.0185215008453	GO:0043274	m	4	phospholipase binding			5048; 5781	PTPN11; PAFAH1B1	14	14
0.00193694631894	0.0328884336825	GO:0051095	b	5	regulation of helicase activity			4436; 26097	MSH2; CHTOP	14	14
0.00193694631894	0.0120090671774	GO:0004029	m	5	aldehyde dehydrogenase (NAD) activity			217; 501	ALDH2; ALDH7A1	14	14
0.00201586312359	0.0185215008453	GO:0001099	m	4	basal RNA polymerase II transcription machinery binding			9646; 79577; 58506	CTR9; SCAF1; CDC73	53	53
0.00217072311636	0.0292272362452	GO:0043312	b	4	neutrophil degranulation			22931; 1460; 2950; 5611; 5834; 8895; 9798; 55276	IST1; CPNE3; PYGB; PGM2; DNAJC3; RAB18; GSTP1; CSNK2B	490	488
0.00217072311636	0.012482192605	GO:0099568	c	4	cytoplasmic region			79659; 1641; 55763; 5048; 5747; 57619; 60412; 26090	EXOC1; EXOC4; DYNC2H1; ABHD12; SHROOM3; PTK2; DCX; PAFAH1B1	488	488
0.00222808006453	0.0185215008453	GO:0070402	m	4	NADPH binding			1719; 9380	DHFR; GRHPR	15	15
0.00222808006453	0.0328884336825	GO:0001711	b	5	endodermal cell fate commitment			9646; 79577	CTR9; CDC73	15	15
0.00223561658597	0.012482192605	GO:0005815	c	4	microtubule organizing center			4218; 5048; 5119; 5604; 5747; 5886; 9798; 55165; 91754; 92521	RAB8A; RAD23A; CEP55; NEK9; IST1; MAP2K1; PTK2; CHMP1A; SPECC1; PAFAH1B1	728	726
0.00253856631277	0.0304519346518	GO:0030397	b	4	membrane disassembly			5048; 91754	PAFAH1B1; NEK9	16	16
0.00253856631277	0.0328884336825	GO:0071786	b	5	endoplasmic reticulum tubular network organization			22931; 57142	RTN4; RAB18	16	16
0.00258443356318	0.0328884336825	GO:0002446	b	5	neutrophil mediated immunity			1460; 2950; 5611; 5834; 8895; 9798; 55276; 22931	RAB18; CPNE3; PYGB; PGM2; DNAJC3; IST1; GSTP1; CSNK2B	504	502
0.00261048597208	0.0185215008453	GO:0051287	m	4	NAD binding			217; 3419; 9380	IDH3A; GRHPR; ALDH2	58	58
0.00264779762698	0.0328884336825	GO:0033043	b	5	regulation of organelle organization			4524; 5048; 5119; 5394; 5604; 5747; 7332; 7936; 9520; 9646; 10787; 286527; 26097; 29978	EXOSC10; PTK2; MTHFR; NPEPPS; CHTOP; CTR9; NELFE; UBQLN2; MAP2K1; UBE2L3; CHMP1A; PAFAH1B1; NCKAP1; TMSB15B	1282	1280
0.00274632832404	0.0304519346518	GO:0036230	b	4	granulocyte activation			22931; 1460; 2950; 5611; 5834; 8895; 9798; 55276	IST1; CPNE3; PYGB; PGM2; DNAJC3; RAB18; GSTP1; CSNK2B	509	507
0.00321685628241	0.0336876338463	GO:0061952	b	4	midbody abscission			5119; 55165	CHMP1A; CEP55	18	18
0.00321685628241	0.0185215008453	GO:0016646	m	4	oxidoreductase activity, acting on the CH-NH group of donors, NAD or NADP as acceptor			1719; 4524	DHFR; MTHFR	18	18
0.00333387015215	0.0185215008453	GO:0031406	m	4	carboxylic acid binding			1382; 1719; 2752; 9380; 375790	DHFR; AGRN; GLUL; GRHPR; CRABP2	212	212
0.00333387015215	0.0172249957861	GO:0000287	m	5	magnesium ion binding			2752; 3419; 4436; 11165; 55276	IDH3A; GLUL; NUDT3; MSH2; PGM2	213	212
0.00339278463567	0.0339147664062	GO:0045184	b	4	establishment of protein localization			22931; 2752; 55763; 4218; 5048; 5119; 5781; 6189; 7273; 7295; 7332; 9520; 9798; 10768; 84321; 55165; 23214; 26097; 60412	TXN; CHTOP; EXOC1; AHCYL1; EXOC4; IST1; NPEPPS; PTPN11; CEP55; RAB18; GLUL; RAB8A; RPS3A; TTN; THOC3; CHMP1A; PAFAH1B1; XPO6; UBE2L3	2077	2073
0.0034184645184	0.0339147664062	GO:0002274	b	4	myeloid leukocyte activation			22931; 1460; 2950; 5611; 5834; 8895; 9798; 9867; 55276	IST1; CPNE3; PYGB; PGM2; DNAJC3; RAB18; GSTP1; PJA2; CSNK2B	647	645
0.00390223383381	0.0367785538837	GO:0043434	b	4	response to peptide hormone			2549; 2950; 4218; 5447; 5747; 5781; 10768	RAB8A; AHCYL1; PTPN11; POR; GAB1; GSTP1; PTK2	425	423
0.00406276540337	0.0430192932454	GO:0016571	b	5	histone methylation			4524; 7936; 9646; 26097	MTHFR; CTR9; CHTOP; NELFE	137	137
0.00409843668928	0.0181502196239	GO:0003684	m	5	damaged DNA binding			4436; 5886; 7508	XPC; MSH2; RAD23A	69	68
0.00423143076494	0.0430192932454	GO:0050678	b	5	regulation of epithelial cell proliferation			1386; 2752; 3150; 9500; 79577; 57142	HMGN1; CDC73; RTN4; MAGED1; GLUL; ATF2	322	322
0.00423143076494	0.0183743421997	GO:0034774	c	5	secretory granule lumen			1460; 2950; 5611; 5834; 9798; 55276	PYGB; PGM2; DNAJC3; IST1; GSTP1; CSNK2B	322	322
0.00434602075745	0.0375754999165	GO:0002275	b	4	myeloid cell activation involved in immune response			22931; 1460; 2950; 5611; 5834; 8895; 9798; 55276	IST1; CPNE3; PYGB; PGM2; DNAJC3; RAB18; GSTP1; CSNK2B	549	547
0.00437484338089	0.0183743421997	GO:0071782	c	5	endoplasmic reticulum tubular network			22931; 57142	RTN4; RAB18	21	21
0.00438546948627	0.0375754999165	GO:0015031	b	4	protein transport			22931; 2752; 55763; 4218; 5048; 5119; 5781; 6189; 7273; 7295; 7332; 9520; 9798; 10768; 84321; 23214; 26097; 60412	TXN; CHTOP; EXOC1; AHCYL1; EXOC4; IST1; NPEPPS; PTPN11; XPO6; RAB18; GLUL; RAB8A; RPS3A; TTN; THOC3; CHMP1A; PAFAH1B1; UBE2L3	1967	1963
0.00454939956922	0.0376811299409	GO:0043436	b	4	oxoacid metabolic process			501; 1382; 1719; 2752; 2950; 2954; 3419; 4524; 5447; 6611; 9380; 10768	IDH3A; GRHPR; AHCYL1; CRABP2; DHFR; POR; GSTZ1; GSTP1; MTHFR; GLUL; SMS; ALDH7A1	1077	1073
0.00464054084297	0.0376811299409	GO:0048522	b	4	positive regulation of cellular process			1382; 1386; 1460; 1741; 2549; 2752; 2950; 3150; 55763; 4436; 5048; 5447; 5604; 5611; 5747; 5781; 5886; 6907; 7273; 7295; 7332; 7936; 8895; 9500; 9520; 9646; 9798; 9867; 10787; 79577; 286527; 375790; 56616; 25777; 26097; 57142; 29978	PTK2; HMGN1; RAD23A; MSH2; NELFE; AGRN; IST1; MAP2K1; UBE2L3; NCKAP1; TXN; DLG3; CRABP2; CDC73; CPNE3; POR; CTR9; TTN; PJA2; NPEPPS; RTN4; CHTOP; GAB1; PAFAH1B1; EXOC1; TBL1X; MAGED1; PTPN11; GLUL; DNAJC3; SUN2; GSTP1; UBQLN2; DIABLO; TMSB15B; CSNK2B; ATF2	5324	5307
0.00478910805093	0.0376811299409	GO:0002444	b	4	myeloid leukocyte mediated immunity			22931; 1460; 2950; 5611; 5834; 8895; 9798; 55276	IST1; CPNE3; PYGB; PGM2; DNAJC3; RAB18; GSTP1; CSNK2B	558	556
0.00479759744605	0.0452893198907	GO:1901687	b	5	glutathione derivative biosynthetic process			2950; 2954	GSTP1; GSTZ1	22	22
0.00508882353637	0.0387233216684	GO:0000077	b	4	DNA damage checkpoint			1386; 4436; 5781; 7508	XPC; MSH2; PTPN11; ATF2	146	146
0.00523843343525	0.0387233216684	GO:0010996	b	4	response to auditory stimulus			7508; 26090	XPC; ABHD12	23	23
0.00523843343525	0.0227357327315	GO:0030687	c	4	preribosome, large subunit precursor			84261; 55759	FBXW9; WDR12	23	23
0.00533079205897	0.0457623277155	GO:0015833	b	5	peptide transport			2752; 55763; 4218; 5048; 5119; 5781; 6189; 7273; 7295; 7332; 9520; 9798; 10768; 84321; 22931; 23214; 26097; 60412	TXN; CHTOP; RAB8A; AHCYL1; EXOC4; RAB18; NPEPPS; PTPN11; XPO6; IST1; GLUL; EXOC1; RPS3A; TTN; THOC3; CHMP1A; PAFAH1B1; UBE2L3	2004	2000
0.00542004052011	0.0227357327315	GO:0060205	c	4	cytoplasmic vesicle lumen			1460; 2950; 5611; 5834; 9798; 55276	PYGB; PGM2; DNAJC3; IST1; GSTP1; CSNK2B	339	339
0.00553149224425	0.0392286972188	GO:1901701	b	4	cellular response to oxygen-containing compound			1719; 2549; 2950; 4218; 5447; 5747; 5781; 7295; 9646; 10768; 79577; 375790	TXN; RAB8A; AHCYL1; CDC73; DHFR; PTPN11; POR; CTR9; GAB1; AGRN; GSTP1; PTK2	1104	1100
0.00596829629298	0.0392286972188	GO:0002366	b	4	leukocyte activation involved in immune response			22931; 1460; 2950; 4436; 5611; 5834; 8895; 9798; 55276	IST1; CPNE3; MSH2; PYGB; PGM2; DNAJC3; RAB18; GSTP1; CSNK2B	705	703
0.00617364645368	0.0392286972188	GO:1902410	b	4	mitotic cytokinetic process			5119; 55165	CHMP1A; CEP55	25	25
0.00617364645368	0.023922880008	GO:0000217	m	5	DNA secondary structure binding			4436; 7508	XPC; MSH2	25	25
0.00617364645368	0.0205736853619	GO:0035327	c	5	transcriptionally active chromatin			5394; 9646	EXOSC10; CTR9	25	25
0.00631070011601	0.0473280856427	GO:0042886	b	5	amide transport			2752; 55763; 4218; 5048; 5119; 5781; 6189; 7273; 7295; 7332; 9520; 9798; 10768; 84321; 22931; 23214; 26097; 60412	TXN; CHTOP; RAB8A; AHCYL1; EXOC4; RAB18; NPEPPS; PTPN11; XPO6; IST1; GLUL; EXOC1; RPS3A; TTN; THOC3; CHMP1A; PAFAH1B1; UBE2L3	2037	2033
0.00632508050586	0.0392286972188	GO:0043085	b	4	positive regulation of catalytic activity			1719; 1741; 3150; 4436; 5447; 5604; 5747; 5781; 7295; 7332; 9500; 375790; 56616; 26097	TXN; DLG3; PTK2; HMGN1; DHFR; MAGED1; MSH2; CHTOP; POR; AGRN; MAP2K1; UBE2L3; PTPN11; DIABLO	1413	1412
0.00636306926799	0.0392286972188	GO:0006886	b	4	intracellular protein transport			22931; 4218; 5781; 6189; 7295; 7332; 9520; 10768; 84321; 23214; 26097; 60412	TXN; RAB8A; AHCYL1; EXOC4; XPO6; PTPN11; CHTOP; RAB18; RPS3A; UBE2L3; THOC3; NPEPPS	1122	1120
0.00641819451531	0.0392286972188	GO:0099111	b	4	microtubule-based transport			79659; 5048; 23353; 25777	SUN2; PAFAH1B1; SUN1; DYNC2H1	156	156
0.00641819451531	0.0473280856427	GO:0010970	b	5	transport along microtubule			79659; 5048; 23353; 25777	SUN2; PAFAH1B1; SUN1; DYNC2H1	156	156
0.00645140378664	0.0392286972188	GO:0072384	b	4	organelle transport along microtubule			5048; 23353; 25777	SUN2; SUN1; PAFAH1B1	80	80
0.00666767418998	0.0473280856427	GO:2001024	b	5	negative regulation of response to drug			5781; 7295	TXN; PTPN11	26	26
0.0070752598852	0.0473280856427	GO:0010647	b	5	positive regulation of cell communication			1460; 2549; 2752; 5048; 5447; 5604; 5747; 5781; 6907; 7295; 7936; 9500; 9867; 79577; 57142; 29978	TXN; PTK2; TBL1X; CDC73; RTN4; MAGED1; PTPN11; POR; MAP2K1; GAB1; UBQLN2; GLUL; PJA2; NELFE; PAFAH1B1; CSNK2B	1741	1738
0.00717908524948	0.0419609821399	GO:0048668	b	4	collateral sprouting			1382; 9798	IST1; CRABP2	27	27
0.00770770802525	0.0385385401263	GO:0004364	m	4	glutathione transferase activity			2950; 2954	GSTP1; GSTZ1	28	28
0.00881543923399	0.0328147697946	GO:0005775	c	4	vacuolar lumen			5611; 5834; 9798; 375790	AGRN; IST1; PYGB; DNAJC3	171	171
0.00881590830301	0.0328147697946	GO:0030686	c	4	90S preribosome			84261; 55759	FBXW9; WDR12	31	30
0.00897801460236	0.0455319188728	GO:0046903	b	4	secretion			22931; 1460; 2752; 2950; 55763; 4218; 5048; 5611; 5781; 5834; 7273; 8895; 9798; 55276; 60412	EXOC1; EXOC4; IST1; CPNE3; PYGB; PTPN11; GLUL; PGM2; DNAJC3; RAB18; GSTP1; RAB8A; TTN; PAFAH1B1; CSNK2B	1630	1626
0.00909413936393	0.0455319188728	GO:1901652	b	4	response to peptide			2549; 2950; 4218; 5447; 5747; 5781; 10768	RAB8A; AHCYL1; PTPN11; POR; GAB1; GSTP1; PTK2	498	496
0.00919131697215	0.0241272070519	GO:0035578	c	5	azurophil granule lumen			5611; 5834; 9798	IST1; PYGB; DNAJC3	91	91
0.00931052158344	0.0455319188728	GO:0007010	b	4	cytoskeleton organization			1641; 2549; 5048; 5119; 5747; 7273; 10787; 286527; 375790; 23353; 57619; 25777; 92521	SHROOM3; PTK2; SUN2; SUN1; GAB1; AGRN; TTN; DCX; CHMP1A; SPECC1; PAFAH1B1; NCKAP1; TMSB15B	1328	1326
0.00939514857436	0.0537481869194	GO:0036258	b	5	multivesicular body assembly			5119; 9798	IST1; CHMP1A	31	31
0.00944125886796	0.0455319188728	GO:1901699	b	4	cellular response to nitrogen compound			2549; 2950; 4218; 5447; 5747; 5781; 10768; 375790	RAB8A; AHCYL1; PTPN11; POR; GAB1; AGRN; GSTP1; PTK2	628	625
0.00954117132878	0.0455319188728	GO:0008361	b	4	regulation of cell size			1382; 5048; 9798; 57142	RTN4; IST1; PAFAH1B1; CRABP2	175	175
0.00954117132878	0.0455319188728	GO:0030705	b	4	cytoskeleton-dependent intracellular transport			79659; 5048; 23353; 25777	SUN2; PAFAH1B1; SUN1; DYNC2H1	175	175

## Sheet: H_JOHD_NPC_UP
GO terms for UPREGULATED PROTEINS in JOHD HUMAN NPCs														nucleus			cell migration
p-value	q-value	term_goid	term_category	term_level	term_name	category	number of GO terms	members_input_overlap	members_input_overlap_geneids	size	effective_size			metabolism			neurodevelopment and organism morphogenesis
1.30573488486e-05	0.00767319654522	GO:0043578	b	5	nuclear matrix organization	Nucleus	11	23353; 25777	SUN2; SUN1	4	4
3.62784159314e-05	0.0104488412717	GO:0090286	b	4	cytoskeletal anchoring at nuclear membrane			23353; 25777	SUN2; SUN1	9	9
5.32860871196e-05	0.0111822632913	GO:0106094	c	4	nuclear membrane microtubule tethering complex			23353; 25777	SUN2; SUN1	11	11
7.78560757626e-05	0.0111822632913	GO:0005639	c	4	integral component of nuclear inner membrane			23353; 25777	SUN2; SUN1	15	15
8.86380223171e-05	0.0111822632913	GO:0031229	c	4	intrinsic component of nuclear inner membrane			23353; 25777	SUN2; SUN1	15	15
0.00017219043592	0.0332661645837	GO:0007097	b	4	nuclear migration			23353; 25777	SUN2; SUN1	20	20
0.00022805402323	0.0713243965674	GO:0051457	b	5	maintenance of protein location in nucleus			23353; 25777	SUN2; SUN1	22	22
0.000246746814896	0.0363140589621	GO:0051647	b	4	nucleus localization			23353; 25777	SUN2; SUN1	24	24
0.000315309845953	0.0163601714419	GO:0000794	c	5	condensed nuclear chromosome			11073; 23212; 25777	RRS1; SUN2; TOPBP1	101	101
0.000316631553688	0.0746021520323	GO:0006997	b	4	nucleus organization			23353; 25777; 57142	SUN2; RTN4; SUN1	128	128
0.00048187149167	0.0850681900864	GO:0006998	b	4	nuclear envelope organization			23353; 25777	SUN2; SUN1	49	49
0.00048187149167	0.0196383384191	GO:0009057	b	4	macromolecule catabolic process	Metabolism	8	5611; 5834; 6208; 6907; 7415; 8237; 8239; 9532; 375790; 23077; 29978; 64219	BAG2; AGRN; TBL1X; RPS14; UBQLN2; USP9X; DNAJC3; VCP; PYGB; USP11; MYCBP2; PJA1	1376	1373
0.00048187149167	0.0332661645837	GO:1901565	b	4	organonitrogen compound catabolic process			5611; 6907; 7415; 8237; 8239; 9532; 11165; 375790; 23077; 29978; 64219	BAG2; AGRN; TBL1X; UBQLN2; NUDT3; DNAJC3; VCP; USP9X; USP11; MYCBP2; PJA1	1284	1277
0.000608648615083	0.0332661645837	GO:0030163	b	4	protein catabolic process			5611; 6907; 7415; 8237; 8239; 9532; 23077; 29978; 64219	BAG2; TBL1X; UBQLN2; DNAJC3; VCP; USP9X; USP11; MYCBP2; PJA1	918	916
0.000680115616245	0.0363140589621	GO:0044267	b	4	cellular protein metabolic process			1741; 3329; 3912; 3915; 4733; 5611; 5781; 6208; 6907; 7334; 7415; 7936; 8237; 8239; 8997; 9532; 9867; 79699; 51499; 84619; 23077; 23085; 25831; 26097; 29978; 64219	BAG2; HECTD1; RPS14; KALRN; NELFE; USP9X; LAMB1; DLG3; UBQLN2; TRIAP1; HSPD1; MYCBP2; ERC1; ZYG11B; PJA2; CHTOP; DRG1; VCP; PJA1; USP11; LAMC1; TBL1X; UBE2N; PTPN11; DNAJC3; ZGPAT	5155	5143
0.0009128378197	0.0972776000889	GO:0051603	b	5	proteolysis involved in cellular protein catabolic process			5611; 6907; 7415; 8237; 8239; 9532; 29978	BAG2; TBL1X; UBQLN2; DNAJC3; VCP; USP9X; USP11	705	703
0.0009128378197	0.0972776000889	GO:0051246	b	5	regulation of protein metabolic process			1741; 3329; 5611; 5781; 6208; 7334; 7415; 7936; 9532; 9867; 79699; 51499; 84619; 23077; 26097; 29978	BAG2; DLG3; PJA2; UBE2N; ZGPAT; PTPN11; RPS14; TRIAP1; DNAJC3; VCP; HSPD1; UBQLN2; CHTOP; MYCBP2; ZYG11B; NELFE	2809	2803
0.00114931408814	0.0972776000889	GO:0032268	b	5	regulation of cellular protein metabolic process			1741; 3329; 5611; 5781; 6208; 7334; 7415; 7936; 9532; 9867; 79699; 51499; 84619; 26097; 29978	BAG2; DLG3; PJA2; UBE2N; ZGPAT; PTPN11; RPS14; TRIAP1; DNAJC3; VCP; HSPD1; UBQLN2; CHTOP; ZYG11B; NELFE	2556	2550
0.00126255130894	0.0972776000889	GO:0044257	b	5	cellular protein catabolic process			5611; 6907; 7415; 8237; 8239; 9532; 29978	BAG2; TBL1X; UBQLN2; DNAJC3; VCP; USP9X; USP11	759	757
0.00132167670586	0.00301624758403	GO:0008347	b	4	glial cell migration	Cell migration	4	3912; 23353; 25777; 57142	LAMB1; SUN2; SUN1; RTN4	48	48
0.00132437119302	0.00419015704008	GO:0021885	b	4	forebrain cell migration			3912; 23353; 25777; 57142	LAMB1; SUN2; SUN1; RTN4	62	62
0.00134109246208	0.00511884578881	GO:0021815	b	4	modulation of microtubule cytoskeleton involved in cerebral cortex radial glia guided migration			23353; 25777	SUN2; SUN1	5	5
0.00156600634789	0.00949975237348	GO:0021814	b	4	cell motility involved in cerebral cortex radial glia guided migration			23353; 25777	SUN2; SUN1	8	8
0.00163589926435	0.0606024628292	GO:0042063	b	5	gliogenesis	Neurodevelopment and organism morphogenesis	5	3912; 5781; 23353; 25777; 57142	LAMB1; SUN2; PTPN11; SUN1; RTN4	268	268
0.00172811244591	0.0363140589621	GO:0007417	b	4	central nervous system development			1641; 3912; 5781; 79971; 317762; 23077; 23353; 25777; 57142	SUN1; SUN2; PTPN11; WLS; RTN4; MYCBP2; DCX; LAMB1; CCDC85C	969	965
0.00175337387744	0.0723805506336	GO:0007420	b	4	brain development			3912; 5781; 79971; 317762; 23353; 25777; 57142	SUN1; SUN2; PTPN11; WLS; RTN4; LAMB1; CCDC85C	726	722
0.00198123323798	0.0972776000889	GO:0000904	b	5	cell morphogenesis involved in differentiation			3912; 3915; 5781; 8239; 8997; 23077; 57142	RTN4; KALRN; PTPN11; USP9X; MYCBP2; LAMB1; LAMC1	727	726
0.00221453614446	0.0850681900864	GO:0007528	b	4	neuromuscular junction development			8997; 375790	AGRN; KALRN	49	49
0.00223720556356	0.00511884578881	GO:0034613	b	4	cellular protein localization			1741; 3329; 3838; 5116; 5781; 6208; 7415; 8239; 79971; 286527; 375790; 23212; 23353; 25777; 26097; 57142	AGRN; DLG3; SUN1; RTN4; RPS14; RRS1; PTPN11; WLS; VCP; HSPD1; USP9X; SUN2; KPNA2; TMSB15B; CHTOP; PCNT	1851	1848
0.00235805577676	0.00795519813949	GO:0050821	b	4	protein stabilization			3329; 6907; 8239; 9532; 57142	BAG2; HSPD1; USP9X; RTN4; TBL1X	173	173
0.00261048597208	0.0045610804646	GO:0031625	m	5	ubiquitin protein ligase binding			1741; 3329; 7334; 7415; 9532; 57142	BAG2; DLG3; UBE2N; RTN4; VCP; HSPD1	289	289
0.0027766056932	0.00819805599478	GO:0044389	m	4	ubiquitin-like protein ligase binding			1741; 3329; 7334; 7415; 9532; 57142	BAG2; DLG3; UBE2N; RTN4; VCP; HSPD1	307	307
0.00350575102326	0.0111822632913	GO:0034992	c	4	microtubule organizing center attachment site			23353; 25777	SUN2; SUN1	11	11
0.00468408627215	0.00674620088338	GO:0034993	c	5	meiotic nuclear membrane microtubule tethering complex			23353; 25777	SUN2; SUN1	11	11
0.00470131797447	0.043822700286	GO:0051438	b	5	regulation of ubiquitin-protein transferase activity			7334; 9532; 79699	BAG2; ZYG11B; UBE2N	55	55
0.00500713532923	0.011622801338	GO:0003723	m	4	RNA binding			1993; 3329; 3838; 6208; 7334; 7415; 7936; 23212; 23518; 57062; 26097; 60528; 57142	CHTOP; RTN4; ELAC2; ELAVL2; UBE2N; RRS1; RPS14; R3HDM1; NELFE; VCP; HSPD1; KPNA2; DDX24	1673	1668
0.00553744021614	0.0129524317175	GO:0070062	c	4	extracellular exosome			203; 217; 1824; 3329; 3912; 3915; 5611; 5834; 6208; 7334; 7415; 8997; 10592; 79971; 375790	AGRN; SMC2; RPS14; KALRN; AK1; UBE2N; DSC2; ALDH2; DNAJC3; VCP; HSPD1; PYGB; LAMB1; LAMC1; WLS	2142	2139
0.00577883940221	0.011622801338	GO:0004842	m	4	ubiquitin-protein transferase activity			7334; 9867; 79699; 23077; 25831; 64219	HECTD1; UBE2N; PJA1; MYCBP2; ZYG11B; PJA2	405	405
0.0058185342065	0.0332661645837	GO:0006886	b	4	intracellular protein transport			3329; 3838; 5116; 5781; 6208; 7415; 8239; 79971; 23212; 26097	CHTOP; RPS14; RRS1; PTPN11; WLS; VCP; HSPD1; USP9X; KPNA2; PCNT	1122	1120
0.00595212727387	0.0143192199991	GO:0005775	c	4	vacuolar lumen			5611; 5834; 7415; 375790	VCP; AGRN; PYGB; DNAJC3	171	171
0.00615029221315	0.0163601714419	GO:0035578	c	5	azurophil granule lumen			5611; 5834; 7415	VCP; PYGB; DNAJC3	91	91
0.00626671434057	0.0194362398524	GO:0005604	c	4	basement membrane			3912; 3915; 375790	LAMB1; AGRN; LAMC1	93	93
0.00626671434057	0.0676264955542	GO:0007052	b	4	mitotic spindle organization			5116; 7415; 25777	VCP; SUN2; PCNT	112	112
0.00678201382112	0.0164546129106	GO:0000793	c	5	condensed chromosome			10592; 11073; 23212; 25777	RRS1; SUN2; SMC2; TOPBP1	225	225
0.00724384142264	0.0972776000889	GO:0033365	b	5	protein localization to organelle			3329; 3838; 6208; 8239; 23212; 23353; 25777; 57142	RTN4; RPS14; RRS1; SUN1; HSPD1; USP9X; SUN2; KPNA2	907	906
0.00725632566931	0.0723805506336	GO:0007010	b	4	cytoskeleton organization			1641; 2036; 5116; 7415; 286527; 375790; 23077; 23353; 25777; 92521	EPB41L1; AGRN; SUN2; SUN1; MYCBP2; SPECC1; VCP; PCNT; DCX; TMSB15B	1328	1326
0.00743092778457	0.0723805506336	GO:0072595	b	4	maintenance of protein localization in organelle			23353; 25777	SUN2; SUN1	39	39
0.00744871140984	0.0723805506336	GO:0036211	b	4	protein modification process			1741; 3912; 3915; 5611; 5781; 6907; 7334; 7415; 7936; 8237; 8239; 8997; 9532; 9867; 79699; 84619; 23077; 23085; 25831; 26097; 64219	BAG2; DLG3; PJA2; TBL1X; ZGPAT; UBE2N; NELFE; KALRN; PTPN11; CHTOP; DNAJC3; VCP; ZYG11B; USP9X; USP11; MYCBP2; ERC1; LAMB1; PJA1; LAMC1; HECTD1	4097	4089
0.00753490626775	0.0972776000889	GO:0006464	b	5	cellular protein modification process			1741; 3912; 3915; 5611; 5781; 6907; 7334; 7415; 7936; 8237; 8239; 8997; 9532; 9867; 79699; 84619; 23077; 23085; 25831; 26097; 64219	BAG2; DLG3; PJA2; TBL1X; ZGPAT; UBE2N; NELFE; KALRN; PTPN11; CHTOP; DNAJC3; VCP; ZYG11B; USP9X; USP11; MYCBP2; ERC1; LAMB1; PJA1; LAMC1; HECTD1	4097	4089
0.00893940403844	0.0756766672978	GO:0051338	b	4	regulation of transferase activity			1741; 3150; 5611; 5781; 7334; 9532; 79699; 84619	BAG2; DLG3; HMGN1; UBE2N; PTPN11; DNAJC3; ZGPAT; ZYG11B	954	953
0.00957477464176	0.0756766672978	GO:1902850	b	4	microtubule cytoskeleton organization involved in mitosis			5116; 7415; 25777	VCP; SUN2; PCNT	133	133
0.00957477464176	0.0850681900864	GO:0043085	b	4	positive regulation of catalytic activity			1741; 3150; 3329; 5781; 7334; 7415; 8997; 375790; 57568; 26097	AGRN; DLG3; HMGN1; UBE2N; KALRN; PTPN11; CHTOP; VCP; HSPD1; SIPA1L2	1413	1412

## Sheet: H_JOHD_BRAIN_UP
GO terms FOR UPREGULATED PROTEINS IN JUVENILE HD HUMAN BRAIN/NEURONS													transport		DNA damage/apoptosis/p53		localization			metabolism
													signaling		gene expression		telomeres			cell cycle
													DNA/nucleus		ribosomes		cellular response
p-value	q-value	term_goid	term_category	term_level	term_name	Category	Number of GO terms	members_input_overlap	members_input_overlap_geneids	size	effective_size				cytoplasm
0.000105058696107	0.0007571471547	GO:0072332	b	5	intrinsic apoptotic signaling pathway by p53 class mediator	DNA damage/apoptosis/p53	9	1655; 6135; 6201; 7157	RPS7; DDX5; TP53; RPL11	76	76
0.00274255066209	0.00931806369528	GO:0006915	b	4	apoptotic process			142; 1654; 1655; 2950; 3064; 3301; 3304; 3315; 3837; 4000; 6135; 6201; 7157; 23435	DNAJA1; DDX3X; HSPA1B; HSPB1; PARP1; RPS7; DDX5; GSTP1; HTT; RPL11; TP53; LMNA; KPNB1; TARDBP	1933	1924
0.00308020751279	0.0105534978717	GO:0043067	b	5	regulation of programmed cell death			142; 1654; 2950; 3064; 3301; 3304; 3315; 4000; 6135; 6201; 7157; 23435	DNAJA1; DDX3X; HSPB1; PARP1; RPS7; HSPA1B; GSTP1; HTT; RPL11; TP53; LMNA; TARDBP	1527	1526
0.00564370500518	0.0161580047409	GO:0010942	b	5	positive regulation of cell death			142; 1654; 3064; 3301; 6135; 6201; 7157	DNAJA1; DDX3X; PARP1; RPS7; HTT; RPL11; TP53	671	671
0.00575243833296	0.0172573149989	GO:0010941	b	4	regulation of cell death			142; 1654; 2950; 3064; 3301; 3304; 3315; 4000; 6135; 6201; 7157; 23435	DNAJA1; DDX3X; HSPB1; PARP1; RPS7; HSPA1B; GSTP1; HTT; RPL11; TP53; LMNA; TARDBP	1651	1649
0.00846041369683	0.022102830783	GO:0008631	b	5	intrinsic apoptotic signaling pathway in response to oxidative stress			142; 3315	PARP1; HSPB1	43	43
7.48822574058e-05	0.000414054835067	GO:0072331	b	4	signal transduction by p53 class mediator			1655; 4839; 6135; 6201; 7157; 9349	TP53; NOP2; RPL23; RPS7; DDX5; RPL11	220	220
0.00356376468225	0.0111168181879	GO:2001022	b	5	positive regulation of response to DNA damage stimulus			142; 1655; 2521	DDX5; PARP1; FUS	95	95
0.00652223241779	0.0179361391489	GO:0008637	b	5	apoptotic mitochondrial changes			3304; 4000; 7157	HSPA1B; LMNA; TP53	118	118
2.95856915159e-42	1.1242562776e-40	GO:0003723	m	4	RNA binding	Gene expression	21	142; 1213; 1654; 1655; 2091; 2521; 3181; 3183; 3185; 3187; 3188; 3192; 3304; 3312; 3315; 3692; 3837; 3921; 4670; 4691; 4839; 5093; 5094; 5315; 6124; 6130; 6132; 6135; 6136; 6141; 6146; 6152; 6156; 6187; 6193; 6201; 6202; 6208; 6228; 7150; 7157; 7431; 9045; 9188; 9349; 23435; 10432; 10521; 51602; 23215	FUS; RPL8; RPS14; RPL4; HSPA8; EIF6; RPS7; HSPA1B; RPS5; HNRNPH1; RPS2; CLTC; HNRNPH2; RPS8; DDX17; RPL7A; NOP58; RPL24; HNRNPU; TOP1; RPL22; PCBP2; HNRNPM; PCBP1; HNRNPC; HNRNPF; HNRNPA2B1; RBM14; NOP2; DDX3X; RPS23; HSPB1; PRRC2C; KPNB1; PARP1; RPL14; RPL11; RPL12; RPL18; TARDBP; DDX21; TP53; RPSA; RPL23; RPL30; VIM; DDX5; NCL; PKM; FBL	1673	1668
8.39846547133e-19	4.38819820877e-17	GO:0006412	b	5	translation			1654; 3315; 3692; 3921; 4691; 6124; 6130; 6132; 6135; 6136; 6141; 6146; 6152; 6156; 6187; 6193; 6201; 6202; 6208; 6228; 7431; 9045; 9349	RPL8; RPS14; RPL4; EIF6; RPS7; RPS5; RPS2; RPS8; RPL7A; RPL24; RPL23; RPL22; DDX3X; RPS23; HSPB1; RPL14; RPL11; RPL12; RPL18; RPSA; RPL30; VIM; NCL	633	630
1.03520621084e-15	1.75231661561e-14	GO:0010467	b	4	gene expression			142; 1654; 1655; 2091; 2521; 3181; 3183; 3185; 3187; 3188; 3192; 3304; 3312; 3315; 3337; 3692; 3921; 4000; 4670; 4691; 4839; 5093; 5094; 6124; 6130; 6132; 6135; 6136; 6141; 6146; 6152; 6156; 6187; 6193; 6201; 6202; 6208; 6228; 7150; 7157; 7431; 9045; 9188; 9349; 23435; 10432; 10521; 51602	FUS; RPL8; RPS14; RPL4; NOP2; EIF6; RPS7; HSPA1B; RPS5; HNRNPH1; RPS2; HNRNPH2; RPS8; DDX17; RPL7A; NOP58; RPL24; DNAJB1; HNRNPU; TOP1; RPL22; PCBP2; HNRNPM; PCBP1; HNRNPC; HNRNPF; HNRNPA2B1; HSPA8; DDX3X; RPS23; HSPB1; RBM14; PARP1; RPL14; RPL11; RPL12; LMNA; RPL18; TARDBP; DDX21; TP53; RPSA; RPL23; RPL30; VIM; DDX5; NCL; FBL	5440	5417
2.05862904636e-15	4.78059411876e-14	GO:0010468	b	5	regulation of gene expression			142; 1654; 1655; 2521; 3181; 3183; 3185; 3187; 3192; 3304; 3312; 3315; 3337; 3692; 3921; 4000; 4670; 4691; 4839; 5093; 6124; 6130; 6132; 6135; 6136; 6141; 6146; 6152; 6156; 6187; 6193; 6201; 6202; 6208; 6228; 7150; 7157; 7431; 9045; 9188; 9349; 23435; 10432; 10521	FUS; RPL8; RPS14; RPL4; NOP2; EIF6; RPS7; HSPA1B; RPS5; HNRNPH1; RPS2; RPL23; RPS8; DDX17; RPL7A; RPL24; DNAJB1; HNRNPU; TOP1; RPL22; HNRNPA2B1; PCBP1; HNRNPC; HNRNPF; HNRNPM; HSPA8; DDX3X; RPS23; HSPB1; RBM14; PARP1; RPL14; RPL11; RPL12; LMNA; RPL18; TARDBP; DDX21; TP53; RPSA; RPL30; VIM; DDX5; NCL	4492	4475
3.58858003795e-14	8.61259209109e-13	GO:0003729	m	5	mRNA binding			1654; 1655; 3181; 3183; 3192; 4670; 4691; 5093; 6187; 6193; 6201; 6208; 7157; 23435	DDX3X; RPS14; HNRNPU; RPS2; RPS7; DDX5; RPS5; NCL; HNRNPA2B1; TARDBP; PCBP1; TP53; HNRNPC; HNRNPM	247	246
9.18349154581e-09	8.930153848e-08	GO:0043488	b	4	regulation of mRNA stability			3183; 3192; 3304; 3312; 3315; 4670; 7431; 23435	HSPB1; HSPA8; HNRNPU; VIM; HSPA1B; HNRNPM; HNRNPC; TARDBP	131	131
1.20849182008e-08	9.66793456061e-08	GO:0003727	m	5	single-stranded RNA binding			1654; 3183; 3185; 3187; 3192; 6201; 23435	DDX3X; HNRNPU; RPS7; HNRNPH1; HNRNPC; HNRNPF; TARDBP	87	87
4.53983358567e-07	2.17912012112e-06	GO:0001091	m	5	RNA polymerase II basal transcription factor binding			2091; 3192; 7157; 51602	NOP58; TP53; HNRNPU; FBL	20	20
4.26021893885e-06	1.70408757554e-05	GO:0003725	m	5	double-stranded RNA binding			1213; 1654; 3192; 7431; 9188	DDX21; DDX3X; HNRNPU; CLTC; VIM	75	75
5.94013627636e-06	4.52734710793e-05	GO:0051084	b	4	,de novo, posttranslational protein folding			3304; 3312; 3337; 7266	HSPA1B; DNAJB1; HSPA8; DNAJC7	37	37
2.53418259908e-05	0.000137569912522	GO:0001099	m	4	basal RNA polymerase II transcription machinery binding			2091; 3192; 7157; 51602	NOP58; TP53; HNRNPU; FBL	53	53
0.000193269880418	0.000508725707686	GO:0036002	m	5	pre-mRNA binding			1655; 3181; 3192	DDX5; HNRNPA2B1; HNRNPU	35	35
0.000333602690143	0.00126769022254	GO:0004004	m	4	ATP-dependent RNA helicase activity			1654; 1655; 9188	DDX5; DDX21; DDX3X	42	42
0.000532669762536	0.0032466266357	GO:0035195	b	5	gene silencing by miRNA			1655; 3181; 3692; 7157	DDX5; TP53; HNRNPA2B1; EIF6	116	116
0.000559227554475	0.00246409641191	GO:0043489	b	4	RNA stabilization			3183; 3192; 23435	HNRNPC; HNRNPU; TARDBP	50	50
0.00066415125926	0.00283773719866	GO:0035194	b	4	posttranscriptional gene silencing by RNA			1655; 3181; 3692; 7157	DDX5; TP53; HNRNPA2B1; EIF6	123	123
0.00113483698283	0.00376465161462	GO:0001085	m	4	RNA polymerase II transcription factor binding			2091; 3192; 7157; 51602	NOP58; TP53; HNRNPU; FBL	142	142
0.00189010334401	0.00745342639432	GO:0043618	b	5	regulation of transcription from RNA polymerase II promoter in response to stress			3304; 3337; 7157	HSPA1B; DNAJB1; TP53	76	76
0.00234868569536	0.00838391602648	GO:0043620	b	4	regulation of DNA-templated transcription in response to stress			3304; 3337; 7157	HSPA1B; DNAJB1; TP53	82	82
0.00268938747153	0.00952681324659	GO:0060148	b	5	positive regulation of posttranscriptional gene silencing			1655; 7157	DDX5; TP53	24	24
0.00665482049191	0.00939504069446	GO:0061980	m	5	regulatory RNA binding			3181; 9188	DDX21; HNRNPA2B1	38	38
4.85341146332e-28	2.76644453409e-26	GO:0022626	c	4	cytosolic ribosome	Ribosomes	15	1654; 3921; 6124; 6130; 6132; 6135; 6136; 6141; 6146; 6152; 6156; 6187; 6193; 6201; 6202; 6208; 6228; 9045; 9349	RPL14; RPL7A; DDX3X; RPSA; RPL8; RPS14; RPL24; RPL4; RPL30; RPL22; RPS7; RPS5; RPS23; RPL11; RPL12; RPL23; RPS8; RPL18; RPS2	117	116
7.91472023048e-19	1.87917299625e-17	GO:0042254	b	4	ribosome biogenesis			1654; 2091; 3692; 3921; 4839; 6130; 6135; 6136; 6152; 6187; 6193; 6201; 6202; 6208; 9045; 9188; 10521; 51602	RPL14; DDX21; RPL7A; DDX3X; NOP58; RPSA; RPS14; RPL24; NOP2; EIF6; RPS7; DDX17; RPS5; RPL11; RPL12; RPS2; RPS8; FBL	288	287
9.8475785138e-17	2.75732198386e-15	GO:0022625	c	5	cytosolic large ribosomal subunit			6124; 6130; 6132; 6135; 6136; 6141; 6146; 6152; 6156; 9045; 9349	RPL7A; RPL8; RPL24; RPL4; RPL30; RPL22; RPL14; RPL11; RPL12; RPL23; RPL18	64	64
1.61332241405e-13	9.19593776008e-13	GO:0015934	c	4	large ribosomal subunit			6124; 6130; 6132; 6135; 6136; 6141; 6146; 6152; 6156; 9045; 9349	RPL7A; RPL8; RPL24; RPL4; RPL30; RPL22; RPL14; RPL11; RPL12; RPL23; RPL18	122	122
5.63382253942e-13	9.81224092282e-12	GO:0042255	b	5	ribosome assembly			1654; 3692; 3921; 4839; 6135; 6136; 6152; 6193; 6208	DDX3X; RPSA; RPS14; RPL24; NOP2; EIF6; RPS5; RPL11; RPL12	66	65
1.71322158478e-12	2.39851021869e-11	GO:0022627	c	5	cytosolic small ribosomal subunit			1654; 3921; 6187; 6193; 6201; 6202; 6208; 6228	DDX3X; RPS23; RPSA; RPS14; RPS7; RPS5; RPS2; RPS8	47	46
6.25694456412e-12	3.2422349105e-11	GO:0042788	c	4	polysomal ribosome			6130; 6132; 6135; 6141; 6152; 6156; 6228	RPL7A; RPS23; RPL8; RPL24; RPL30; RPL11; RPL18	32	31
9.22690156273e-11	4.3827782423e-10	GO:0015935	c	4	small ribosomal subunit			1654; 3921; 6187; 6193; 6201; 6202; 6208; 6228	DDX3X; RPS23; RPSA; RPS14; RPS7; RPS5; RPS2; RPS8	75	74
1.89092950496e-09	2.26911540595e-08	GO:0019843	m	5	rRNA binding			6132; 6135; 6136; 6193; 6208; 9188; 9349	DDX21; RPL8; RPS14; RPL23; RPS5; RPL11; RPL12	67	67
3.84494627314e-09	4.01583277417e-08	GO:0042273	b	4	ribosomal large subunit biogenesis			3692; 4839; 6130; 6135; 6136; 6152; 9045	RPL7A; RPL24; NOP2; EIF6; RPL14; RPL11; RPL12	74	74
5.34364699299e-05	0.000169215488111	GO:0036464	c	4	cytoplasmic ribonucleoprotein granule			1654; 3192; 3837; 4691; 5093; 7150	DDX3X; KPNB1; HNRNPU; TOP1; NCL; PCBP1	209	207
0.00315377319922	0.0106200254491	GO:0031167	b	5	rRNA methylation			2091; 4839	NOP2; FBL	26	26
1.93374376411e-06	1.55804497565e-05	GO:0042274	b	4	ribosomal small subunit biogenesis			3921; 6193; 6201; 6202; 6208	RPS7; RPS5; RPS14; RPSA; RPS8	65	64
0.00134455875051	0.00519404887184	GO:0071428	b	4	rRNA-containing ribonucleoprotein complex export from nucleus			3692; 3921	RPSA; EIF6	17	17
0.00205902163121	0.00594133146617	GO:0008649	m	4	rRNA methyltransferase activity			2091; 4839	NOP2; FBL	21	21
3.16724562496e-26	9.02665003114e-25	GO:0044445	c	4	cytosolic part	Cytoplasm	7	1654; 3064; 3312; 3921; 6124; 6130; 6132; 6135; 6136; 6141; 6146; 6152; 6156; 6187; 6193; 6201; 6202; 6208; 6228; 6449; 9045; 9349	RPL8; RPS14; RPL4; HSPA8; RPS7; RPS5; RPS2; RPS8; RPL7A; RPL24; RPL23; RPL22; DDX3X; RPS23; SGTA; RPL14; RPL11; RPL12; RPL18; RPSA; RPL30; HTT	253	252
6.88356132302e-17	6.53938325686e-16	GO:0005829	c	4	cytosol			1213; 1266; 1654; 2950; 3064; 3183; 3185; 3187; 3188; 3301; 3304; 3312; 3315; 3337; 3692; 3837; 3921; 4000; 5093; 5094; 5315; 6124; 6130; 6132; 6135; 6136; 6141; 6146; 6152; 6156; 6187; 6193; 6201; 6202; 6208; 6228; 6449; 7157; 7266; 7431; 8407; 9045; 9188; 9349; 10294; 10521; 51602; 23215	RPL8; RPS14; RPL4; HSPA8; EIF6; RPS7; HSPA1B; RPS5; HNRNPH1; RPS2; CLTC; HNRNPH2; RPS8; DDX17; RPL7A; NOP58; RPL24; DNAJB1; RPL23; RPL22; PCBP2; PCBP1; TAGLN2; HNRNPC; HNRNPF; PKM; DDX3X; RPS23; HSPB1; PRRC2C; KPNB1; SGTA; RPL14; RPL11; RPL12; LMNA; RPL18; DNAJA2; DDX21; DNAJA1; TP53; CNN3; RPSA; DNAJC7; RPL30; VIM; GSTP1; HTT	5109	5087
6.87710198272e-05	0.000387868551825	GO:1902850	b	4	microtubule cytoskeleton organization involved in mitosis			1213; 3064; 3192; 3304; 3837	HSPA1B; HTT; KPNB1; HNRNPU; CLTC	133	133
0.00268938747153	0.0150612559844	GO:0099522	c	5	region of cytosol			3064; 3312	HSPA8; HTT	24	24
0.00297980566138	0.0103796563871	GO:0070507	b	5	regulation of microtubule cytoskeleton organization			1213; 3192; 3304; 10432	HSPA1B; HNRNPU; CLTC; RBM14	185	185
0.00467678496918	0.0115902931845	GO:0060205	c	4	cytoplasmic vesicle lumen			1654; 2950; 3312; 3837; 5315	GSTP1; HSPA8; DDX3X; KPNB1; PKM	339	339
0.00785061845522	0.0172109712288	GO:0005856	c	4	cytoskeleton			1213; 1266; 3064; 3183; 3192; 3301; 3304; 3315; 4000; 4001; 201161; 6201; 7266; 7431	DNAJA1; CNN3; HSPB1; LMNB1; DNAJC7; HNRNPU; VIM; RPS7; HSPA1B; HTT; CLTC; CENPV; LMNA; HNRNPC	2170	2164
6.37365207013e-23	2.99561647296e-21	GO:0072594	b	4	establishment of protein localization to organelle	Localization	11	3301; 3312; 3837; 3921; 4000; 6124; 6130; 6132; 6135; 6136; 6141; 6146; 6152; 6156; 6187; 6193; 6201; 6202; 6208; 6228; 6449; 7157; 9045; 9349; 23435	RPL8; RPS14; RPL4; HSPA8; RPS7; RPS5; RPS2; RPS8; RPL7A; RPL24; RPL23; RPL22; RPS23; KPNB1; SGTA; RPL14; RPL11; RPL12; LMNA; RPL18; TARDBP; DNAJA1; TP53; RPSA; RPL30	546	545
3.42364484923e-21	3.57770886745e-19	GO:0033365	b	5	protein localization to organelle			142; 1654; 3192; 3301; 3312; 3837; 3921; 4000; 6124; 6130; 6132; 6135; 6136; 6141; 6146; 6152; 6156; 6187; 6193; 6201; 6202; 6208; 6228; 6449; 7157; 9045; 9349; 23435	RPL8; RPS14; RPL4; HSPA8; RPS7; RPS5; RPS2; RPS8; RPL7A; RPL24; HNRNPU; RPL23; RPL22; DDX3X; RPS23; KPNB1; PARP1; SGTA; RPL14; RPL11; RPL12; LMNA; RPL18; TARDBP; DNAJA1; TP53; RPSA; RPL30	907	906
7.89349576967e-21	2.78245725881e-19	GO:0090150	b	4	establishment of protein localization to membrane			3921; 6124; 6130; 6132; 6135; 6136; 6141; 6146; 6152; 6156; 6187; 6193; 6201; 6202; 6208; 6228; 6449; 7157; 9045; 9349	RPL14; RPL7A; TP53; RPSA; RPL8; RPS14; RPL24; RPL4; RPL30; RPL22; RPS7; RPS5; RPS23; RPL11; RPL12; RPL23; RPS8; RPL18; SGTA; RPS2	323	322
5.30766565912e-17	1.06911551134e-15	GO:0034613	b	4	cellular protein localization			142; 1213; 1654; 3181; 3192; 3301; 3312; 3315; 3692; 3837; 3921; 4000; 6124; 6130; 6132; 6135; 6136; 6141; 6146; 6152; 6156; 6187; 6193; 6201; 6202; 6208; 6228; 6449; 7157; 9045; 9349; 23435	RPL8; RPS14; RPL4; HSPA8; EIF6; RPS7; RPS5; RPS2; CLTC; RPS8; RPL7A; RPL24; HNRNPU; RPL23; RPL22; HNRNPA2B1; DDX3X; RPS23; HSPB1; KPNB1; PARP1; SGTA; RPL14; RPL11; RPL12; LMNA; RPL18; TARDBP; DNAJA1; TP53; RPSA; RPL30	1851	1848
1.0470351336e-16	3.31457060601e-15	GO:0072657	b	5	protein localization to membrane			1213; 3921; 6124; 6130; 6132; 6135; 6136; 6141; 6146; 6152; 6156; 6187; 6193; 6201; 6202; 6208; 6228; 6449; 7157; 9045; 9349	RPL14; RPL7A; TP53; RPSA; RPL8; RPS14; RPL18; RPL4; RPL23; RPL30; RPL22; RPS7; RPS5; RPS23; RPL11; CLTC; RPL24; RPS8; RPL12; SGTA; RPS2	605	604
1.06307754236e-13	1.49893933473e-12	GO:0045184	b	4	establishment of protein localization			1213; 3181; 3192; 3301; 3312; 3315; 3692; 3837; 3921; 4000; 6124; 6130; 6132; 6135; 6136; 6141; 6146; 6152; 6156; 6187; 6193; 6201; 6202; 6208; 6228; 6449; 7157; 9045; 9349; 23435	RPL8; RPS14; RPL4; HSPA8; EIF6; RPS7; RPS5; RPS2; CLTC; RPS8; RPL7A; RPL24; HNRNPU; RPL23; RPL22; HNRNPA2B1; RPS23; HSPB1; KPNB1; SGTA; RPL14; RPL11; RPL12; LMNA; RPL18; TARDBP; DNAJA1; TP53; RPSA; RPL30	2077	2073
0.000151721364637	0.000792322681991	GO:0048254	b	4	snoRNA localization			2091; 51602	NOP58; FBL	6	6
0.00339903721424	0.0109292119658	GO:0040001	b	5	establishment of mitotic spindle localization			3064; 3837	HTT; KPNB1	27	27
0.00582547061789	0.0164530183667	GO:1903827	b	5	regulation of cellular protein localization			142; 1213; 3301; 4000; 7157; 23435	DNAJA1; TP53; PARP1; CLTC; LMNA; TARDBP	511	509
0.00631758798154	0.0187532611663	GO:0051293	b	4	establishment of spindle localization			3064; 3837	HTT; KPNB1	37	37
0.0071912398749	0.0209064911827	GO:0060341	b	4	regulation of cellular localization			142; 1213; 3064; 3192; 3301; 4000; 7157; 23435	DNAJA1; TP53; PARP1; HNRNPU; HTT; CLTC; LMNA; TARDBP	886	884
4.43019001489e-05	0.000271589909608	GO:1904356	b	4	regulation of telomere maintenance via telomere lengthening	Telomeres	4	142; 3181; 3183; 3192	HNRNPU; HNRNPC; PARP1; HNRNPA2B1	61	61
0.00022839386427	0.00112994859165	GO:0032205	b	4	negative regulation of telomere maintenance			142; 3183; 3192	HNRNPC; PARP1; HNRNPU	37	37
0.00224298036026	0.00855521344896	GO:0032200	b	5	telomere organization			142; 3181; 3183; 3192	HNRNPU; HNRNPC; PARP1; HNRNPA2B1	171	171
0.00226023858824	0.00452047717648	GO:0070034	m	5	telomerase RNA binding			3183; 3192	HNRNPC; HNRNPU	22	22
0.000174764536932	0.000880064275265	GO:0080134	b	4	regulation of response to stress	Cellular response	26	142; 1655; 2521; 2950; 3301; 3304; 3312; 3315; 3337; 4000; 5094; 6449; 7266; 10432	RBM14; DNAJA1; FUS; HSPB1; DDX5; DNAJB1; HSPA8; PARP1; SGTA; HSPA1B; GSTP1; PCBP2; DNAJC7; LMNA	1458	1457
0.000267152021821	0.00186115908536	GO:0071363	b	5	cellular response to growth factor stimulus			142; 1655; 2950; 3185; 3187; 3304; 3315; 4670; 4691	HSPA1B; HSPB1; PARP1; DDX5; GSTP1; HNRNPH1; HNRNPM; NCL; HNRNPF	668	667
0.000365116291925	0.00173430857319	GO:0034605	b	4	cellular response to heat			3304; 3312; 3337; 7266	HSPA1B; DNAJB1; HSPA8; DNAJC7	105	105
0.000369001824084	0.00173430857319	GO:0070848	b	4	response to growth factor			142; 1655; 2950; 3185; 3187; 3304; 3315; 4670; 4691	HSPA1B; HSPB1; PARP1; DDX5; GSTP1; HNRNPH1; HNRNPM; NCL; HNRNPF	699	697
0.000559227554475	0.0032466266357	GO:0070671	b	5	response to interleukin-12			3181; 3185; 4001	LMNB1; HNRNPA2B1; HNRNPF	51	50
0.000702341172104	0.00386287644657	GO:0071396	b	5	cellular response to lipid			142; 1655; 2950; 3192; 3301; 7431; 10432; 10521	DDX17; DNAJA1; HNRNPU; PARP1; VIM; DDX5; GSTP1; RBM14	608	607
0.00104267572921	0.00420049365194	GO:1901652	b	4	response to peptide			142; 2950; 3692; 5315; 7157; 7431; 9349	TP53; PARP1; EIF6; VIM; GSTP1; RPL23; PKM	498	496
0.00116702321413	0.00567227562215	GO:1901653	b	5	cellular response to peptide			142; 2950; 5315; 7157; 7431; 9349	TP53; PARP1; RPL23; VIM; GSTP1; PKM	370	368
0.00173823422926	0.00739706049183	GO:0071345	b	5	cellular response to cytokine stimulus			2950; 3181; 3185; 3192; 3304; 3312; 4001; 4691; 7157; 7431	LMNB1; TP53; HSPA8; HNRNPU; VIM; HSPA1B; GSTP1; NCL; HNRNPA2B1; HNRNPF	1046	1045
0.00179043870027	0.00739706049183	GO:0071407	b	5	cellular response to organic cyclic compound			142; 1655; 2950; 3192; 3301; 10432; 10521	DDX17; DNAJA1; PARP1; HNRNPU; DDX5; GSTP1; RBM14	547	545
0.00179768564985	0.00675929804343	GO:0032870	b	4	cellular response to hormone stimulus			142; 1655; 2950; 3192; 3301; 5315; 10432; 10521	DDX17; DNAJA1; PARP1; HNRNPU; DDX5; GSTP1; RBM14; PKM	705	703
0.00187783274347	0.00696774781131	GO:0034976	b	4	response to endoplasmic reticulum stress			3304; 4000; 6449; 7157; 23435	HSPA1B; LMNA; TARDBP; TP53; SGTA	276	274
0.00311754770832	0.0103429229853	GO:0034097	b	4	response to cytokine			2950; 3181; 3185; 3192; 3304; 3312; 4001; 4691; 7157; 7431	LMNB1; TP53; HSPA8; HNRNPU; VIM; HSPA1B; GSTP1; NCL; HNRNPA2B1; HNRNPF	1133	1132
0.0081845192084	0.0232854986146	GO:0002275	b	4	myeloid cell activation involved in immune response			1654; 2950; 3304; 3312; 3837; 5315	KPNB1; DDX3X; HSPA8; HSPA1B; GSTP1; PKM	549	547
0.00846041369683	0.0236221451733	GO:0071364	b	4	cellular response to epidermal growth factor stimulus			2950; 4691	GSTP1; NCL	43	43
0.00894048219127	0.0242424613263	GO:0033993	b	4	response to lipid			142; 1655; 2950; 3192; 3301; 7431; 10432; 10521	DDX17; DNAJA1; HNRNPU; PARP1; VIM; DDX5; GSTP1; RBM14	919	918
0.00894048219127	0.0242424613263	GO:0014070	b	4	response to organic cyclic compound			142; 1655; 2950; 3192; 3301; 9188; 10432; 10521	DDX17; DDX21; DNAJA1; PARP1; HNRNPU; DDX5; GSTP1; RBM14	920	918
0.0092373971023	0.0238347653627	GO:1903573	b	5	negative regulation of response to endoplasmic reticulum stress			3304; 6449	HSPA1B; SGTA	45	45
0.0094280419686	0.0251065629866	GO:0044344	b	4	cellular response to fibroblast growth factor stimulus			3185; 3187; 4670	HNRNPH1; HNRNPM; HNRNPF	135	135
0.00943721871128	0.0251065629866	GO:0071417	b	4	cellular response to organonitrogen compound			142; 2950; 5315; 7157; 7431; 9349	TP53; PARP1; RPL23; VIM; GSTP1; PKM	567	564
7.84056652001e-06	5.81852568064e-05	GO:0080135	b	4	regulation of cellular response to stress			142; 1655; 2521; 2950; 3301; 3304; 3312; 3315; 3337; 6449; 7266	DNAJA1; FUS; HSPB1; DDX5; DNAJB1; HSPA8; PARP1; SGTA; HSPA1B; GSTP1; DNAJC7	666	665
2.01808265932e-05	0.000135499835697	GO:0006986	b	4	response to unfolded protein			3301; 3304; 3312; 3315; 3337; 4000	DNAJA1; HSPB1; DNAJB1; HSPA8; HSPA1B; LMNA	176	174
2.17266719976e-05	0.000216232116548	GO:0071383	b	5	cellular response to steroid hormone stimulus			142; 1655; 2950; 3192; 3301; 10432; 10521	DDX17; DNAJA1; PARP1; HNRNPU; DDX5; GSTP1; RBM14	264	264
3.47101652388e-05	0.000227634106915	GO:0071310	b	4	cellular response to organic substance			142; 1655; 2950; 3181; 3185; 3187; 3192; 3301; 3304; 3312; 3315; 4000; 4001; 4670; 4691; 5315; 7157; 7431; 9349; 10432; 10521	RBM14; DNAJA1; TP53; HSPB1; HSPA1B; DDX17; HSPA8; PARP1; VIM; HNRNPU; DDX5; GSTP1; LMNB1; HNRNPH1; HNRNPA2B1; RPL23; NCL; LMNA; PKM; HNRNPF; HNRNPM	2601	2596
6.09413399387e-05	0.000350723629851	GO:0072716	b	4	response to actinomycin D			7157; 9349	TP53; RPL23	4	4
0.000273969225204	0.00133205726737	GO:0048545	b	4	response to steroid hormone			142; 1655; 2950; 3192; 3301; 10432; 10521	DDX17; DNAJA1; PARP1; HNRNPU; DDX5; GSTP1; RBM14	396	396
6.74633235049e-20	2.11385080315e-18	GO:0006886	b	4	intracellular protein transport	Transport	13	1213; 3181; 3192; 3312; 3315; 3692; 3837; 3921; 4000; 6124; 6130; 6132; 6135; 6136; 6141; 6146; 6152; 6156; 6187; 6193; 6201; 6202; 6208; 6228; 6449; 7157; 9045; 9349; 23435	RPL8; RPS14; RPL4; HSPA8; EIF6; RPS7; RPS5; RPS2; CLTC; RPS8; RPL7A; RPL24; HNRNPU; RPL23; RPL22; HNRNPA2B1; RPS23; HSPB1; KPNB1; SGTA; RPL14; RPL11; RPL12; LMNA; RPL18; TARDBP; TP53; RPSA; RPL30	1122	1120
2.49018846468e-14	3.88188914454e-13	GO:0015031	b	4	protein transport			1213; 3181; 3192; 3301; 3312; 3315; 3692; 3837; 3921; 4000; 6124; 6130; 6132; 6135; 6136; 6141; 6146; 6152; 6156; 6187; 6193; 6201; 6202; 6208; 6228; 6449; 7157; 9045; 9349; 23435	RPL8; RPS14; RPL4; HSPA8; EIF6; RPS7; RPS5; RPS2; CLTC; RPS8; RPL7A; RPL24; HNRNPU; RPL23; RPL22; HNRNPA2B1; RPS23; HSPB1; KPNB1; SGTA; RPL14; RPL11; RPL12; LMNA; RPL18; TARDBP; DNAJA1; TP53; RPSA; RPL30	1967	1963
4.09940154834e-14	8.56774923604e-13	GO:0015833	b	5	peptide transport			1213; 3181; 3192; 3301; 3312; 3315; 3692; 3837; 3921; 4000; 6124; 6130; 6132; 6135; 6136; 6141; 6146; 6152; 6156; 6187; 6193; 6201; 6202; 6208; 6228; 6449; 7157; 9045; 9349; 23435	RPL8; RPS14; RPL4; HSPA8; EIF6; RPS7; RPS5; RPS2; CLTC; RPS8; RPL7A; RPL24; HNRNPU; RPL23; RPL22; HNRNPA2B1; RPS23; HSPB1; KPNB1; SGTA; RPL14; RPL11; RPL12; LMNA; RPL18; TARDBP; DNAJA1; TP53; RPSA; RPL30	2004	2000
6.33773522155e-14	1.2041696921e-12	GO:0042886	b	5	amide transport			1213; 3181; 3192; 3301; 3312; 3315; 3692; 3837; 3921; 4000; 6124; 6130; 6132; 6135; 6136; 6141; 6146; 6152; 6156; 6187; 6193; 6201; 6202; 6208; 6228; 6449; 7157; 9045; 9349; 23435	RPL8; RPS14; RPL4; HSPA8; EIF6; RPS7; RPS5; RPS2; CLTC; RPS8; RPL7A; RPL24; HNRNPU; RPL23; RPL22; HNRNPA2B1; RPS23; HSPB1; KPNB1; SGTA; RPL14; RPL11; RPL12; LMNA; RPL18; TARDBP; DNAJA1; TP53; RPSA; RPL30	2037	2033
2.38640881459e-12	3.05894220779e-11	GO:0071705	b	4	nitrogen compound transport			1213; 3181; 3192; 3301; 3312; 3315; 3692; 3837; 3921; 4000; 6124; 6130; 6132; 6135; 6136; 6141; 6146; 6152; 6156; 6187; 6193; 6201; 6202; 6208; 6228; 6449; 7157; 9045; 9349; 23435	RPL8; RPS14; RPL4; HSPA8; EIF6; RPS7; RPS5; RPS2; CLTC; RPS8; RPL7A; RPL24; HNRNPU; RPL23; RPL22; HNRNPA2B1; RPS23; HSPB1; KPNB1; SGTA; RPL14; RPL11; RPL12; LMNA; RPL18; TARDBP; DNAJA1; TP53; RPSA; RPL30	2339	2334
1.3066689057e-10	1.41723319772e-09	GO:0071702	b	4	organic substance transport			1213; 3181; 3192; 3301; 3312; 3315; 3692; 3837; 3921; 4000; 6124; 6130; 6132; 6135; 6136; 6141; 6146; 6152; 6156; 6187; 6193; 6201; 6202; 6208; 6228; 6449; 7157; 9045; 9349; 23435	RPL8; RPS14; RPL4; HSPA8; EIF6; RPS7; RPS5; RPS2; CLTC; RPS8; RPL7A; RPL24; HNRNPU; RPL23; RPL22; HNRNPA2B1; RPS23; HSPB1; KPNB1; SGTA; RPL14; RPL11; RPL12; LMNA; RPL18; TARDBP; DNAJA1; TP53; RPSA; RPL30	2735	2730
1.89725935315e-05	0.000133756784397	GO:0051169	b	4	nuclear transport			3181; 3692; 3837; 3921; 4000; 7157; 9349; 23435	TP53; RPSA; KPNB1; EIF6; HNRNPA2B1; RPL23; LMNA; TARDBP	359	359
0.00104239187392	0.00518714051548	GO:0099118	b	5	microtubule-based protein transport			3192; 3315	HNRNPU; HSPB1	15	15
0.00160477319064	0.00611548702379	GO:0099111	b	4	microtubule-based transport			3064; 3192; 3312; 3315	HSPA8; HTT; HNRNPU; HSPB1	156	156
0.00243893109399	0.00849109343833	GO:0030705	b	4	cytoskeleton-dependent intracellular transport			3064; 3192; 3312; 3315	HSPA8; HTT; HNRNPU; HSPB1	175	175
0.00778711438802	0.0208654731679	GO:0015931	b	5	nucleobase-containing compound transport			3181; 3192; 3692; 3921	RPSA; HNRNPA2B1; EIF6; HNRNPU	243	243
0.00373087098774	0.0120931680292	GO:0050658	b	4	RNA transport			3181; 3192; 3692; 3921	RPSA; HNRNPA2B1; EIF6; HNRNPU	197	197
0.00160477319064	0.00713611908179	GO:0010970	b	5	transport along microtubule			3064; 3192; 3312; 3315	HSPA8; HTT; HNRNPU; HSPB1	156	156
4.22181896491e-08	6.30257259761e-07	GO:2001233	b	5	regulation of apoptotic signaling pathway	Signaling	12	142; 1654; 2950; 3064; 3301; 3304; 3315; 4000; 6135; 6201; 7157	DNAJA1; DDX3X; HSPB1; PARP1; RPS7; HSPA1B; GSTP1; HTT; RPL11; TP53; LMNA	391	391
3.15820407933e-07	2.78316734491e-06	GO:0097193	b	4	intrinsic apoptotic signaling pathway			142; 1654; 1655; 3301; 3304; 3315; 6135; 6201; 7157	HSPA1B; DNAJA1; DDX3X; HSPB1; PARP1; RPS7; DDX5; RPL11; TP53	286	286
4.14965322817e-05	0.000339573127521	GO:0030520	b	5	intracellular estrogen receptor signaling pathway			142; 1655; 10432; 10521	DDX17; DDX5; PARP1; RBM14	60	60
9.69337901259e-05	0.000525679400298	GO:0030518	b	4	intracellular steroid hormone receptor signaling pathway			142; 1655; 3301; 10432; 10521	DDX17; DDX5; DNAJA1; PARP1; RBM14	143	143
0.000409925350543	0.00188456482888	GO:0043401	b	4	steroid hormone mediated signaling pathway			142; 1655; 3301; 10432; 10521	DDX17; DDX5; DNAJA1; PARP1; RBM14	195	195
0.000465834614008	0.00295028588872	GO:0035722	b	5	interleukin-12-mediated signaling pathway			3181; 3185; 4001	LMNB1; HNRNPA2B1; HNRNPF	48	47
0.000784291490157	0.00330104776454	GO:0097191	b	4	extrinsic apoptotic signaling pathway			1654; 2950; 3064; 3304; 4000	HSPA1B; GSTP1; HTT; DDX3X; LMNA	225	225
0.00149204617848	0.00701077387652	GO:0030521	b	5	androgen receptor signaling pathway			1655; 3301; 10521	DDX5; DNAJA1; DDX17	70	70
0.00180502433054	0.00739706049183	GO:1902531	b	5	regulation of intracellular signal transduction			142; 1654; 1655; 2950; 3064; 3301; 3304; 3315; 4839; 6135; 6201; 7157; 9188; 9349	DDX21; DNAJA1; DDX3X; HSPA1B; HSPB1; PARP1; RPL23; RPS7; DDX5; GSTP1; HTT; NOP2; RPL11; TP53	1841	1840
0.00241280063626	0.00849109343833	GO:0019221	b	4	cytokine-mediated signaling pathway			2950; 3181; 3185; 3304; 3312; 4001; 7157; 7431	LMNB1; TP53; HSPA8; VIM; HSPA1B; GSTP1; HNRNPA2B1; HNRNPF	738	737
0.00456186749177	0.0134285958561	GO:0007178	b	5	transmembrane receptor protein serine/threonine kinase signaling pathway			142; 1655; 3304; 7431; 10432	DDX5; VIM; RBM14; PARP1; HSPA1B	337	337
0.00474669878857	0.0150813617276	GO:0007167	b	4	enzyme linked receptor protein signaling pathway			142; 1655; 3185; 3187; 3304; 3315; 4670; 7431; 10432	HSPA1B; HSPB1; PARP1; VIM; DDX5; HNRNPH1; HNRNPM; RBM14; HNRNPF	1009	1008
8.07460602338e-19	9.20505086666e-18	GO:0031981	c	4	nuclear lumen	DNA/nucleus	15	142; 1654; 1655; 2091; 2521; 3064; 3181; 3183; 3185; 3187; 3188; 3192; 3304; 3312; 3337; 3692; 3837; 3921; 4000; 4001; 4670; 4691; 4839; 5093; 5094; 6124; 6130; 6135; 6136; 6141; 6187; 6193; 6201; 6202; 6208; 6228; 7150; 7157; 7266; 7431; 9188; 9349; 23435; 10432; 10521; 51602	FUS; RPS14; RPL4; HSPA8; EIF6; RPS7; HSPA1B; RPS5; HNRNPH1; RPS2; HNRNPH2; RPS8; DDX17; RPL7A; NOP58; DNAJB1; HNRNPU; RPL23; PCBP2; HNRNPM; PCBP1; HNRNPC; HNRNPF; HNRNPA2B1; RBM14; NOP2; DDX3X; RPS23; KPNB1; PARP1; RPL11; RPL12; LMNA; RPL18; TARDBP; DDX21; LMNB1; TP53; RPSA; DNAJC7; TOP1; VIM; DDX5; HTT; NCL; FBL	4134	4115
1.15820230233e-16	9.4310758904e-16	GO:0005654	c	4	nucleoplasm			142; 1654; 1655; 2091; 2521; 3064; 3181; 3183; 3185; 3187; 3188; 3192; 3304; 3312; 3337; 3692; 3837; 3921; 4000; 4001; 4670; 4691; 4839; 5093; 5094; 6135; 6187; 6193; 6201; 6202; 6208; 6228; 7150; 7157; 7266; 9188; 9349; 23435; 10432; 10521; 51602	FUS; RPS14; HSPA8; EIF6; RPS7; HSPA1B; RPS5; HNRNPH1; RPS2; HNRNPH2; RPS8; DDX17; NOP58; DNAJB1; HNRNPU; RPL23; PCBP2; HNRNPM; PCBP1; HNRNPC; HNRNPF; HNRNPA2B1; RBM14; NOP2; DDX3X; RPS23; KPNB1; PARP1; RPL11; LMNA; TARDBP; DDX21; LMNB1; TP53; RPSA; DNAJC7; TOP1; DDX5; HTT; NCL; FBL	3520	3501
6.33836386644e-16	4.51608425484e-15	GO:0005730	c	4	nucleolus			142; 1655; 2091; 3312; 3337; 3692; 4670; 4691; 4839; 6124; 6130; 6135; 6136; 6141; 6187; 6201; 6208; 7150; 7157; 9188; 9349; 10432; 10521; 51602	RPS14; RPL4; NOP2; EIF6; RPS7; RPS2; DDX17; RPL7A; NOP58; DNAJB1; RPL23; HNRNPM; RBM14; HSPA8; PARP1; RPL11; RPL12; RPL18; DDX21; TP53; TOP1; DDX5; NCL; FBL	967	958
2.35621366048e-15	1.49226865164e-14	GO:0005634	c	4	nucleus			142; 1654; 1655; 2091; 2521; 2950; 3064; 3181; 3183; 3185; 3187; 3188; 3192; 3301; 3304; 3312; 3315; 3337; 3692; 3837; 3921; 4000; 4001; 201161; 4670; 4691; 4839; 5093; 5094; 5315; 6124; 6130; 6135; 6136; 6141; 6146; 6156; 6187; 6193; 6201; 6202; 6208; 6228; 6449; 7150; 7157; 7266; 7431; 9188; 9349; 23435; 10432; 10521; 51602	FUS; RPS14; RPL4; HSPA8; EIF6; RPS7; HSPA1B; RPS5; HNRNPH1; RPS2; HNRNPH2; RPS8; DDX17; RPL7A; NOP58; DNAJB1; HNRNPU; TOP1; RPL22; PCBP2; HNRNPA2B1; PCBP1; HNRNPC; HNRNPF; HNRNPM; RBM14; NOP2; DDX3X; RPS23; HSPB1; KPNB1; PARP1; SGTA; LMNB1; RPL11; RPL12; CENPV; LMNA; RPL18; TARDBP; DDX21; DNAJA1; TP53; RPSA; DNAJC7; RPL23; RPL30; VIM; DDX5; GSTP1; HTT; NCL; PKM; FBL	7415	7386
1.09793627831e-08	4.81402829721e-08	GO:0034399	c	4	nuclear periphery			3181; 3192; 3837; 4000; 4001; 4670; 7157; 7431	LMNB1; TP53; KPNB1; HNRNPU; VIM; HNRNPA2B1; LMNA; HNRNPM	134	134
6.96218409105e-07	6.49803848498e-06	GO:0016604	c	5	nuclear body			1654; 2091; 3181; 3192; 3304; 4000; 4670; 5093; 7157; 23435; 10432; 10521; 51602	HNRNPM; DDX3X; NOP58; DDX17; RBM14; HNRNPU; HSPA1B; HNRNPA2B1; PCBP1; TP53; LMNA; TARDBP; FBL	760	759
1.28863109975e-06	4.89679817905e-06	GO:0016363	c	4	nuclear matrix			3181; 3192; 4001; 4670; 7157; 7431	LMNB1; TP53; HNRNPU; VIM; HNRNPM; HNRNPA2B1	108	108
4.39243243915e-05	0.000147275675901	GO:0044451	c	4	nucleoplasm part			1654; 2091; 3181; 3192; 3304; 4000; 4670; 5093; 7157; 23435; 10432; 10521; 51602	HNRNPM; DDX3X; NOP58; DDX17; RBM14; HNRNPU; HSPA1B; HNRNPA2B1; PCBP1; TP53; LMNA; TARDBP; FBL	1117	1113
0.000361869170476	0.000937570123505	GO:0005652	c	4	nuclear lamina			4000; 4001	LMNA; LMNB1	9	9
0.000414336948194	0.00188456482888	GO:0051276	b	4	chromosome organization			142; 1654; 2091; 3181; 3183; 3192; 3837; 4000; 201161; 7150; 7157; 10432	DDX3X; TP53; KPNB1; PARP1; TOP1; HNRNPU; HNRNPA2B1; RBM14; CENPV; LMNA; HNRNPC; FBL	1211	1210
0.00240308860699	0.00881132489229	GO:0071103	b	5	DNA conformation change			1654; 3181; 201161; 7150; 7157	CENPV; DDX3X; HNRNPA2B1; TOP1; TP53	291	290
0.00684023931267	0.0155957456329	GO:0005694	c	4	chromosome			142; 2091; 3181; 3183; 3192; 201161; 7150; 7157; 23435	TP53; PARP1; TOP1; HNRNPU; TARDBP; HNRNPA2B1; CENPV; HNRNPC; FBL	1068	1067
2.53654970451e-05	8.69674184402e-05	GO:0003697	m	5	single-stranded DNA binding			3181; 3192; 5093; 5094; 7150	PCBP1; PCBP2; HNRNPA2B1; TOP1; HNRNPU	109	108
0.00298137801122	0.00541111677454	GO:0043565	m	5	sequence-specific DNA binding			142; 3181; 3183; 3192; 4001; 4691; 5093; 7150; 7157; 23435	LMNB1; TP53; HNRNPU; TOP1; PARP1; NCL; HNRNPA2B1; PCBP1; HNRNPC; TARDBP	1134	1125
0.00379873343207	0.0115496940589	GO:0071897	b	5	DNA biosynthetic process			3181; 3183; 3192; 7157	HNRNPC; TP53; HNRNPA2B1; HNRNPU	198	198
5.38463205667e-31	1.12538809984e-28	GO:0006401	b	5	RNA catabolic process	Metabolism	40	1655; 3183; 3192; 3304; 3312; 3315; 3921; 4670; 6124; 6130; 6132; 6135; 6136; 6141; 6146; 6152; 6156; 6187; 6193; 6201; 6202; 6208; 6228; 7431; 9045; 9349; 23435	RPL8; RPS14; RPL4; HSPA8; RPS7; HSPA1B; RPS5; RPS2; RPS8; RPL7A; RPL24; HNRNPU; RPL23; RPL22; HNRNPM; HNRNPC; RPS23; HSPB1; RPL14; RPL11; RPL12; RPL18; TARDBP; RPSA; RPL30; VIM; DDX5	350	349
7.510732643e-30	2.11802660533e-27	GO:0034655	b	4	nucleobase-containing compound catabolic process			1655; 3183; 3192; 3304; 3312; 3315; 3692; 3837; 3921; 4670; 5315; 6124; 6130; 6132; 6135; 6136; 6141; 6146; 6152; 6156; 6187; 6193; 6201; 6202; 6208; 6228; 7431; 9045; 9349; 23435	RPL8; RPS14; RPL4; HSPA8; EIF6; RPS7; HSPA1B; RPS5; RPS2; RPS8; RPL7A; RPL24; HNRNPU; RPL23; RPL22; HNRNPM; HNRNPC; PKM; RPS23; HSPB1; KPNB1; RPL14; RPL11; RPL12; RPL18; TARDBP; RPSA; RPL30; VIM; DDX5	563	561
9.10822264028e-29	8.98889255406e-27	GO:0046700	b	4	heterocycle catabolic process			1655; 3183; 3192; 3304; 3312; 3315; 3692; 3837; 3921; 4670; 5315; 6124; 6130; 6132; 6135; 6136; 6141; 6146; 6152; 6156; 6187; 6193; 6201; 6202; 6208; 6228; 7431; 9045; 9349; 23435	RPL8; RPS14; RPL4; HSPA8; EIF6; RPS7; HSPA1B; RPS5; RPS2; RPS8; RPL7A; RPL24; HNRNPU; RPL23; RPL22; HNRNPM; HNRNPC; PKM; RPS23; HSPB1; KPNB1; RPL14; RPL11; RPL12; RPL18; TARDBP; RPSA; RPL30; VIM; DDX5	612	610
9.56265165326e-29	8.98889255406e-27	GO:0044270	b	4	cellular nitrogen compound catabolic process			1655; 3183; 3192; 3304; 3312; 3315; 3692; 3837; 3921; 4670; 5315; 6124; 6130; 6132; 6135; 6136; 6141; 6146; 6152; 6156; 6187; 6193; 6201; 6202; 6208; 6228; 7431; 9045; 9349; 23435	RPL8; RPS14; RPL4; HSPA8; EIF6; RPS7; HSPA1B; RPS5; RPS2; RPS8; RPL7A; RPL24; HNRNPU; RPL23; RPL22; HNRNPM; HNRNPC; PKM; RPS23; HSPB1; KPNB1; RPL14; RPL11; RPL12; RPL18; TARDBP; RPSA; RPL30; VIM; DDX5	613	611
1.96523823534e-28	1.38549295592e-26	GO:0019439	b	4	aromatic compound catabolic process			1655; 3183; 3192; 3304; 3312; 3315; 3692; 3837; 3921; 4670; 5315; 6124; 6130; 6132; 6135; 6136; 6141; 6146; 6152; 6156; 6187; 6193; 6201; 6202; 6208; 6228; 7431; 9045; 9349; 23435	RPL8; RPS14; RPL4; HSPA8; EIF6; RPS7; HSPA1B; RPS5; RPS2; RPS8; RPL7A; RPL24; HNRNPU; RPL23; RPL22; HNRNPM; HNRNPC; PKM; RPS23; HSPB1; KPNB1; RPL14; RPL11; RPL12; RPL18; TARDBP; RPSA; RPL30; VIM; DDX5	629	626
8.61025530131e-28	4.85618398994e-26	GO:1901361	b	4	organic cyclic compound catabolic process			1655; 3183; 3192; 3304; 3312; 3315; 3692; 3837; 3921; 4670; 5315; 6124; 6130; 6132; 6135; 6136; 6141; 6146; 6152; 6156; 6187; 6193; 6201; 6202; 6208; 6228; 7431; 9045; 9349; 23435	RPL8; RPS14; RPL4; HSPA8; EIF6; RPS7; HSPA1B; RPS5; RPS2; RPS8; RPL7A; RPL24; HNRNPU; RPL23; RPL22; HNRNPM; HNRNPC; PKM; RPS23; HSPB1; KPNB1; RPL14; RPL11; RPL12; RPL18; TARDBP; RPSA; RPL30; VIM; DDX5	661	658
4.4140784509e-22	1.77824303308e-20	GO:0044265	b	4	cellular macromolecule catabolic process			1213; 1655; 3183; 3192; 3304; 3312; 3315; 3837; 3921; 4670; 5094; 6124; 6130; 6132; 6135; 6136; 6141; 6146; 6152; 6156; 6187; 6193; 6201; 6202; 6208; 6228; 6449; 7431; 9045; 9349; 23435	RPL8; RPS14; RPL4; HSPA8; RPS7; HSPA1B; RPS5; RPS2; CLTC; RPS8; RPL7A; RPL24; HNRNPU; RPL23; RPL22; PCBP2; HNRNPM; HNRNPC; RPS23; HSPB1; KPNB1; SGTA; RPL14; RPL11; RPL12; RPL18; TARDBP; RPSA; RPL30; VIM; DDX5	1141	1138
1.08000726196e-19	3.04562047874e-18	GO:0009057	b	4	macromolecule catabolic process			1213; 1655; 3183; 3192; 3304; 3312; 3315; 3837; 3921; 4670; 5094; 6124; 6130; 6132; 6135; 6136; 6141; 6146; 6152; 6156; 6187; 6193; 6201; 6202; 6208; 6228; 6449; 7431; 9045; 9349; 23435	RPL8; RPS14; RPL4; HSPA8; RPS7; HSPA1B; RPS5; RPS2; CLTC; RPS8; RPL7A; RPL24; HNRNPU; RPL23; RPL22; PCBP2; HNRNPM; HNRNPC; RPS23; HSPB1; KPNB1; SGTA; RPL14; RPL11; RPL12; RPL18; TARDBP; RPSA; RPL30; VIM; DDX5	1376	1373
4.56640880246e-19	3.18126479905e-17	GO:0010605	b	5	negative regulation of macromolecule metabolic process			142; 1213; 1654; 1655; 2950; 3181; 3183; 3192; 3301; 3304; 3312; 3315; 3337; 3692; 3921; 4670; 4691; 6124; 6130; 6132; 6135; 6136; 6141; 6146; 6152; 6156; 6187; 6193; 6201; 6202; 6208; 6228; 6449; 7157; 7431; 9045; 9349; 23435; 10521	RPL8; RPS14; RPL4; HSPA8; EIF6; RPS7; HSPA1B; RPS5; RPS2; CLTC; RPS8; DDX17; RPL7A; RPL24; DNAJB1; HNRNPU; RPL23; RPL22; HNRNPA2B1; HNRNPC; HNRNPM; DDX3X; RPS23; HSPB1; PARP1; SGTA; RPL14; RPL11; RPL12; RPL18; TARDBP; DNAJA1; TP53; RPSA; RPL30; VIM; DDX5; GSTP1; NCL	2653	2650
7.99648083509e-19	1.87917299625e-17	GO:0006518	b	4	peptide metabolic process			1654; 2950; 3312; 3315; 3692; 3921; 4691; 6124; 6130; 6132; 6135; 6136; 6141; 6146; 6152; 6156; 6187; 6193; 6201; 6202; 6208; 6228; 7431; 9045; 9349	RPL8; RPS14; RPL4; HSPA8; EIF6; RPS7; RPS5; RPS2; RPS8; RPL7A; RPL24; RPL23; RPL22; DDX3X; RPS23; HSPB1; RPL14; RPL11; RPL12; RPL18; RPSA; RPL30; VIM; GSTP1; NCL	809	805
9.57990313011e-18	2.07810206361e-16	GO:0009892	b	4	negative regulation of metabolic process			142; 1213; 1654; 1655; 2950; 3181; 3183; 3192; 3301; 3304; 3312; 3315; 3337; 3692; 3921; 4670; 4691; 6124; 6130; 6132; 6135; 6136; 6141; 6146; 6152; 6156; 6187; 6193; 6201; 6202; 6208; 6228; 6449; 7157; 7431; 9045; 9349; 23435; 10521	RPL8; RPS14; RPL4; HSPA8; EIF6; RPS7; HSPA1B; RPS5; RPS2; CLTC; RPS8; DDX17; RPL7A; RPL24; DNAJB1; HNRNPU; RPL23; RPL22; HNRNPA2B1; HNRNPC; HNRNPM; DDX3X; RPS23; HSPB1; PARP1; SGTA; RPL14; RPL11; RPL12; RPL18; TARDBP; DNAJA1; TP53; RPSA; RPL30; VIM; DDX5; GSTP1; NCL	2890	2887
5.08829679869e-16	9.56599798154e-15	GO:0043603	b	4	cellular amide metabolic process			1654; 2950; 3312; 3315; 3692; 3921; 4691; 6124; 6130; 6132; 6135; 6136; 6141; 6146; 6152; 6156; 6187; 6193; 6201; 6202; 6208; 6228; 7431; 9045; 9349	RPL8; RPS14; RPL4; HSPA8; EIF6; RPS7; RPS5; RPS2; RPS8; RPL7A; RPL24; RPL23; RPL22; DDX3X; RPS23; HSPB1; RPL14; RPL11; RPL12; RPL18; RPSA; RPL30; VIM; GSTP1; NCL	1064	1059
9.10386165815e-16	2.37838385819e-14	GO:0016070	b	5	RNA metabolic process			142; 1654; 1655; 2091; 2521; 3181; 3183; 3185; 3187; 3188; 3192; 3304; 3312; 3315; 3337; 3921; 4670; 4691; 4839; 5093; 5094; 6124; 6130; 6132; 6135; 6136; 6141; 6146; 6152; 6156; 6187; 6193; 6201; 6202; 6208; 6228; 7157; 7431; 9045; 9188; 9349; 23435; 10432; 10521; 51602	FUS; RPL8; RPS14; RPL4; NOP2; RPS7; HSPA1B; RPS5; HNRNPH1; RPS2; HNRNPH2; RPS8; DDX17; RPL7A; NOP58; RPL24; DNAJB1; HNRNPU; RPL23; RPL22; PCBP2; HNRNPM; PCBP1; HNRNPC; HNRNPF; HNRNPA2B1; HSPA8; DDX3X; RPS23; HSPB1; RBM14; PARP1; RPL14; RPL11; RPL12; RPL18; TARDBP; DDX21; TP53; RPSA; RPL30; VIM; DDX5; NCL; FBL	4644	4624
1.05636108033e-15	1.75231661561e-14	GO:0090304	b	4	nucleic acid metabolic process			142; 1654; 1655; 2091; 2521; 3181; 3183; 3185; 3187; 3188; 3192; 3304; 3312; 3315; 3337; 3837; 3921; 4670; 4691; 4839; 5093; 5094; 6124; 6130; 6132; 6135; 6136; 6141; 6146; 6152; 6156; 6187; 6193; 6201; 6202; 6208; 6228; 7150; 7157; 7431; 9045; 9188; 9349; 23435; 10432; 10521; 51602	FUS; RPL8; RPS14; RPL4; HSPA8; RPS7; HSPA1B; RPS5; HNRNPH1; RPS2; HNRNPH2; RPS8; DDX17; RPL7A; NOP58; RPL24; DNAJB1; HNRNPU; TOP1; RPL22; PCBP2; HNRNPM; PCBP1; HNRNPC; HNRNPF; HNRNPA2B1; RBM14; NOP2; DDX3X; RPS23; HSPB1; KPNB1; PARP1; RPL14; RPL11; RPL12; RPL18; TARDBP; DDX21; TP53; RPSA; RPL23; RPL30; VIM; DDX5; NCL; FBL	5174	5151
2.61545722505e-14	3.88188914454e-13	GO:0060255	b	4	regulation of macromolecule metabolic process			142; 1213; 1654; 1655; 2521; 2950; 3064; 3181; 3183; 3185; 3187; 3192; 3301; 3304; 3312; 3315; 3337; 3692; 3921; 4000; 4670; 4691; 4839; 5093; 6124; 6130; 6132; 6135; 6136; 6141; 6146; 6152; 6156; 6187; 6193; 6201; 6202; 6208; 6228; 6449; 7150; 7157; 7431; 9045; 9188; 9349; 23435; 10432; 10521	FUS; RPL8; RPS14; RPL4; HSPA8; EIF6; RPS7; HSPA1B; RPS5; HNRNPH1; RPS2; CLTC; RPL23; RPS8; DDX17; RPL7A; RPL24; DNAJB1; HNRNPU; TOP1; RPL22; HNRNPA2B1; PCBP1; HNRNPC; HNRNPF; HNRNPM; NOP2; DDX3X; RPS23; HSPB1; RBM14; PARP1; SGTA; RPL14; RPL11; RPL12; LMNA; RPL18; TARDBP; DDX21; DNAJA1; TP53; RPSA; RPL30; VIM; DDX5; GSTP1; HTT; NCL	6156	6133
4.71042141524e-08	4.42779613033e-07	GO:0044267	b	4	cellular protein metabolic process			142; 1213; 1654; 2091; 2950; 3064; 3301; 3304; 3315; 3692; 3921; 4000; 4691; 5094; 6124; 6130; 6132; 6135; 6136; 6141; 6146; 6152; 6156; 6187; 6193; 6201; 6202; 6208; 6228; 6449; 7150; 7157; 7431; 9045; 9349; 23435; 10432	RPL8; RPS14; RPL4; EIF6; RPS7; HSPA1B; RPS5; RPS2; CLTC; RPS8; RPL7A; RPL24; RPL23; RPL22; PCBP2; RBM14; DDX3X; RPS23; HSPB1; PARP1; SGTA; RPL14; RPL11; RPL12; LMNA; RPL18; TARDBP; DNAJA1; TP53; RPSA; RPL30; VIM; TOP1; GSTP1; HTT; NCL; FBL	5155	5143
1.56330026202e-07	2.17819836508e-06	GO:0031329	b	5	regulation of cellular catabolic process			3064; 3183; 3192; 3304; 3312; 3315; 3692; 4670; 6135; 6201; 6449; 7431; 9349; 23435	HSPB1; HSPA8; HNRNPU; EIF6; SGTA; RPS7; HSPA1B; TARDBP; HTT; HNRNPM; VIM; RPL23; HNRNPC; RPL11	791	789
8.08538005437e-07	6.70610933921e-06	GO:0009894	b	4	regulation of catabolic process			3064; 3183; 3192; 3304; 3312; 3315; 3692; 4670; 6135; 6201; 6449; 7431; 9349; 23435	HSPB1; HSPA8; HNRNPU; EIF6; SGTA; RPS7; HSPA1B; TARDBP; HTT; HNRNPM; VIM; RPL23; HNRNPC; RPL11	906	904
2.10467012439e-06	2.44375586666e-05	GO:0051172	b	5	negative regulation of nitrogen compound metabolic process			142; 1213; 1654; 1655; 2950; 3181; 3183; 3192; 3301; 3304; 3312; 3315; 3337; 3692; 4691; 6135; 6201; 6208; 6449; 7157; 9349; 23435	RPS14; HSPA8; EIF6; RPS7; HSPA1B; CLTC; DNAJB1; HNRNPU; RPL23; HNRNPA2B1; HNRNPC; DDX3X; HSPB1; PARP1; SGTA; RPL11; TARDBP; DNAJA1; TP53; DDX5; GSTP1; NCL	2369	2366
6.37491498385e-06	6.66178615812e-05	GO:0031324	b	5	negative regulation of cellular metabolic process			142; 1213; 1654; 1655; 2950; 3181; 3183; 3192; 3301; 3304; 3312; 3315; 3337; 3692; 4691; 6135; 6201; 6208; 6449; 7157; 9349; 23435	RPS14; HSPA8; EIF6; RPS7; HSPA1B; CLTC; DNAJB1; HNRNPU; RPL23; HNRNPA2B1; HNRNPC; DDX3X; HSPB1; PARP1; SGTA; RPL11; TARDBP; DNAJA1; TP53; DDX5; GSTP1; NCL	2532	2529
1.32281441211e-05	9.56496574912e-05	GO:0009893	b	4	positive regulation of metabolic process			142; 1654; 1655; 2521; 2950; 3064; 3181; 3183; 3192; 3304; 3315; 3692; 4000; 4691; 5093; 6135; 6187; 6201; 6449; 7157; 7431; 9188; 9349; 23435; 10432; 10521	FUS; EIF6; RPS7; HSPA1B; RPS2; DDX17; HNRNPU; RPL23; HNRNPA2B1; PCBP1; HNRNPC; DDX3X; HSPB1; RBM14; PARP1; SGTA; RPL11; LMNA; TARDBP; DDX21; TP53; VIM; DDX5; GSTP1; HTT; NCL	3537	3525
3.51283120514e-05	0.000305909050781	GO:0010604	b	5	positive regulation of macromolecule metabolic process			142; 1654; 1655; 2521; 3181; 3183; 3192; 3304; 3315; 3692; 4000; 4691; 5093; 6135; 6187; 6201; 6449; 7157; 7431; 9188; 9349; 23435; 10432; 10521	FUS; EIF6; RPS7; HSPA1B; RPS2; DDX17; HNRNPU; RPL23; HNRNPA2B1; PCBP1; HNRNPC; DDX3X; HSPB1; RBM14; PARP1; SGTA; RPL11; LMNA; TARDBP; DDX21; TP53; VIM; DDX5; NCL	3268	3256
3.83670335984e-05	0.000245897806244	GO:0080090	b	4	regulation of primary metabolic process			142; 1213; 1654; 1655; 2521; 2950; 3064; 3181; 3183; 3185; 3187; 3192; 3301; 3304; 3312; 3315; 3337; 3692; 3837; 4000; 4670; 4691; 4839; 5093; 6135; 6187; 6201; 6208; 6449; 7157; 7431; 9349; 23435; 10432; 10521	FUS; RPS14; HSPA8; EIF6; RPS7; HSPA1B; HNRNPH1; RPS2; CLTC; DDX17; DNAJB1; HNRNPU; RPL23; HNRNPA2B1; PCBP1; HNRNPC; HNRNPF; HNRNPM; RBM14; NOP2; DDX3X; HSPB1; KPNB1; PARP1; SGTA; RPL11; LMNA; TARDBP; DNAJA1; TP53; VIM; DDX5; GSTP1; HTT; NCL	6071	6047
4.90520244817e-05	0.000379699004321	GO:0009895	b	5	negative regulation of catabolic process			3183; 3192; 6135; 6201; 6449; 9349; 23435	HNRNPU; RPL23; SGTA; RPS7; RPL11; HNRNPC; TARDBP	300	300
5.84535886109e-05	0.000343414833089	GO:0051171	b	4	regulation of nitrogen compound metabolic process			142; 1213; 1654; 1655; 2521; 2950; 3064; 3181; 3183; 3185; 3187; 3192; 3301; 3304; 3312; 3315; 3337; 3692; 4000; 4670; 4691; 4839; 5093; 6135; 6187; 6201; 6208; 6449; 7157; 7431; 9349; 23435; 10432; 10521	FUS; RPS14; HSPA8; EIF6; RPS7; HSPA1B; HNRNPH1; RPS2; CLTC; DDX17; DNAJB1; HNRNPU; RPL23; HNRNPA2B1; PCBP1; HNRNPC; HNRNPF; HNRNPM; NOP2; DDX3X; HSPB1; RBM14; PARP1; SGTA; RPL11; LMNA; TARDBP; DNAJA1; TP53; VIM; DDX5; GSTP1; HTT; NCL	5904	5881
0.000134405944415	0.000715141062738	GO:0031323	b	4	regulation of cellular metabolic process			142; 1213; 1654; 1655; 2521; 2950; 3064; 3181; 3183; 3185; 3187; 3192; 3301; 3304; 3312; 3315; 3337; 3692; 4000; 4670; 4691; 4839; 5093; 6135; 6187; 6201; 6208; 6449; 7157; 7431; 9349; 23435; 10432; 10521	FUS; RPS14; HSPA8; EIF6; RPS7; HSPA1B; HNRNPH1; RPS2; CLTC; DDX17; DNAJB1; HNRNPU; RPL23; HNRNPA2B1; PCBP1; HNRNPC; HNRNPF; HNRNPM; NOP2; DDX3X; HSPB1; RBM14; PARP1; SGTA; RPL11; LMNA; TARDBP; DNAJA1; TP53; VIM; DDX5; GSTP1; HTT; NCL	6130	6106
0.000388949506213	0.00262227247737	GO:0051252	b	5	regulation of RNA metabolic process			142; 1654; 1655; 2521; 3181; 3183; 3185; 3187; 3192; 3304; 3312; 3315; 3337; 4670; 4691; 4839; 5093; 6208; 7157; 7431; 9349; 23435; 10432; 10521	FUS; RPS14; NOP2; HSPA1B; HNRNPH1; DDX17; DNAJB1; HNRNPU; RPL23; HNRNPA2B1; PCBP1; HNRNPC; HNRNPF; HNRNPM; HSPA8; DDX3X; HSPB1; RBM14; PARP1; TARDBP; TP53; VIM; DDX5; NCL	3795	3778
0.000436210581452	0.00284900036011	GO:0019219	b	5	regulation of nucleobase-containing compound metabolic process			142; 1654; 1655; 2521; 3181; 3183; 3185; 3187; 3192; 3304; 3312; 3315; 3337; 3692; 4670; 4691; 4839; 5093; 6208; 7157; 7431; 9349; 23435; 10432; 10521	FUS; RPS14; NOP2; EIF6; HSPA1B; HNRNPH1; DDX17; DNAJB1; HNRNPU; RPL23; HNRNPA2B1; PCBP1; HNRNPC; HNRNPF; HNRNPM; HSPA8; DDX3X; HSPB1; RBM14; PARP1; TARDBP; TP53; VIM; DDX5; NCL	4070	4053
0.000823687195654	0.00434673531709	GO:0031325	b	5	positive regulation of cellular metabolic process			142; 1654; 1655; 2521; 2950; 3064; 3181; 3192; 3304; 3315; 3692; 4000; 4691; 5093; 6187; 6449; 7157; 7431; 23435; 10432; 10521	RBM14; DDX3X; FUS; HSPA1B; DDX17; HSPB1; PARP1; EIF6; HNRNPU; DDX5; GSTP1; HTT; NCL; HNRNPA2B1; VIM; PCBP1; TP53; LMNA; SGTA; TARDBP; RPS2	3251	3239
0.000831911065472	0.00434673531709	GO:0032268	b	5	regulation of cellular protein metabolic process			1654; 2950; 3064; 3301; 3304; 3315; 3692; 4000; 4691; 6135; 6187; 6201; 6208; 6449; 7157; 7431; 9349; 23435	DNAJA1; DDX3X; HSPB1; RPS14; EIF6; SGTA; RPS7; HSPA1B; GSTP1; HTT; NCL; RPL11; TARDBP; RPL23; TP53; LMNA; VIM; RPS2	2556	2550
0.00132286593407	0.00518122490844	GO:0046034	b	4	ATP metabolic process			142; 3304; 3312; 3692; 5315	HSPA1B; HSPA8; PARP1; EIF6; PKM	253	253
0.0015691116745	0.00712922478196	GO:0034248	b	5	regulation of cellular amide metabolic process			1654; 3315; 3692; 4691; 6208; 7431	DDX3X; RPS14; HSPB1; EIF6; VIM; NCL	390	390
0.00225137196025	0.00855521344896	GO:0051052	b	5	regulation of DNA metabolic process			142; 2521; 3181; 3183; 3192; 7157	TP53; FUS; PARP1; HNRNPU; HNRNPA2B1; HNRNPC	419	419
0.00248566095533	0.00895695068386	GO:0051246	b	5	regulation of protein metabolic process			1654; 2950; 3064; 3301; 3304; 3315; 3692; 4000; 4691; 6135; 6187; 6201; 6208; 6449; 7157; 7431; 9349; 23435	DNAJA1; DDX3X; HSPB1; RPS14; EIF6; SGTA; RPS7; HSPA1B; GSTP1; HTT; NCL; RPL11; TARDBP; RPL23; TP53; LMNA; VIM; RPS2	2809	2803
0.00320125169039	0.0106200254491	GO:0009141	b	5	nucleoside triphosphate metabolic process			142; 3304; 3312; 3692; 5315	HSPA1B; HSPA8; PARP1; EIF6; PKM	311	310
0.00331389460702	0.010821937076	GO:0051173	b	5	positive regulation of nitrogen compound metabolic process			142; 1654; 1655; 2521; 3181; 3192; 3304; 3315; 3692; 4000; 4691; 5093; 6187; 6449; 7157; 7431; 23435; 10432; 10521	RBM14; DDX3X; FUS; HSPA1B; DDX17; HSPB1; PARP1; EIF6; HNRNPU; DDX5; TARDBP; NCL; HNRNPA2B1; VIM; PCBP1; TP53; LMNA; SGTA; RPS2	3128	3116
0.00391434836186	0.0116871258233	GO:0009123	b	5	nucleoside monophosphate metabolic process			142; 3304; 3312; 3692; 5315	HSPA1B; HSPA8; PARP1; EIF6; PKM	326	325
0.00528971394263	0.016214123172	GO:0006259	b	4	DNA metabolic process			142; 2521; 3181; 3183; 3192; 3837; 7150; 7157; 10432	TP53; FUS; KPNB1; PARP1; TOP1; HNRNPU; HNRNPA2B1; RBM14; HNRNPC	1028	1025
0.00751317107805	0.0203928929261	GO:0042176	b	5	regulation of protein catabolic process			3304; 6135; 6201; 6449; 9349	RPS7; HSPA1B; RPL11; RPL23; SGTA	382	380
0.00882947971946	0.0242424613263	GO:0030163	b	4	protein catabolic process			1213; 3304; 3312; 5094; 6135; 6201; 6449; 9349	HSPA8; RPL23; SGTA; RPS7; HSPA1B; PCBP2; RPL11; CLTC	918	916
0.00187934018806	0.00745342639432	GO:0010564	b	5	regulation of cell cycle process	Cell cycle	3	1213; 1654; 3192; 3304; 201161; 7157; 9349; 10432	TP53; RBM14; HNRNPU; RPL23; HSPA1B; CLTC; CENPV; DDX3X	718	708
0.00305858961664	0.0102681222844	GO:0051726	b	4	regulation of cell cycle			1213; 1654; 3192; 3304; 201161; 6152; 7157; 9349; 23435; 10432	DDX3X; TP53; RPL24; HNRNPU; RPL23; HSPA1B; CLTC; RBM14; CENPV; TARDBP	1139	1129
0.00809581407077	0.0214180397568	GO:0045787	b	5	positive regulation of cell cycle			1654; 3192; 201161; 7157; 9349	CENPV; DDX3X; HNRNPU; RPL23; TP53	388	387
3.7971265136e-19	7.21454037583e-18	GO:0070062	c	4	extracellular exosome			1213; 1654; 1655; 2091; 2950; 3181; 3183; 3301; 3304; 3312; 3315; 3337; 3692; 3837; 3921; 4670; 4691; 5093; 5094; 5315; 6124; 6135; 6136; 6146; 6152; 6156; 6187; 6193; 6202; 6208; 7266; 7431; 8407; 9045; 9349; 10294	RPS14; RPL4; HSPA8; EIF6; HSPA1B; RPS5; RPS2; CLTC; RPS8; RPL24; DNAJB1; RPL23; RPL22; PCBP2; HNRNPM; PCBP1; TAGLN2; HNRNPC; HNRNPA2B1; DDX3X; HSPB1; KPNB1; RPL14; RPL11; RPL12; DNAJA2; DNAJA1; RPSA; DNAJC7; RPL30; VIM; DDX5; GSTP1; NCL; PKM; FBL	2142	2139
7.73703746713e-19	9.20505086666e-18	GO:0005925	c	4	focal adhesion			1213; 1266; 3304; 3312; 3315; 5094; 6124; 6130; 6132; 6136; 6141; 6146; 6156; 6187; 6193; 6201; 6202; 6208; 7431; 9349	RPL7A; RPL8; CNN3; HSPB1; RPL18; RPL4; HSPA8; RPL30; RPL22; RPS7; HSPA1B; RPS5; PCBP2; RPS2; CLTC; RPL23; RPS14; VIM; RPL12; RPS8	406	406
1.98605952973e-18	8.30172883426e-17	GO:0043043	b	5	peptide biosynthetic process			1654; 3315; 3692; 3921; 4691; 6124; 6130; 6132; 6135; 6136; 6141; 6146; 6152; 6156; 6187; 6193; 6201; 6202; 6208; 6228; 7431; 9045; 9349	RPL8; RPS14; RPL4; EIF6; RPS7; RPS5; RPS2; RPS8; RPL7A; RPL24; RPL23; RPL22; DDX3X; RPS23; HSPB1; RPL14; RPL11; RPL12; RPL18; RPSA; RPL30; VIM; NCL	658	655
1.11014326517e-16	3.31457060601e-15	GO:0043604	b	5	amide biosynthetic process			1654; 3315; 3692; 3921; 4691; 6124; 6130; 6132; 6135; 6136; 6141; 6146; 6152; 6156; 6187; 6193; 6201; 6202; 6208; 6228; 7431; 9045; 9349	RPL8; RPS14; RPL4; EIF6; RPS7; RPS5; RPS2; RPS8; RPL7A; RPL24; RPL23; RPL22; DDX3X; RPS23; HSPB1; RPL14; RPL11; RPL12; RPL18; RPSA; RPL30; VIM; NCL	790	787
1.82657439723e-12	2.45282847629e-11	GO:1901566	b	4	organonitrogen compound biosynthetic process			142; 1213; 1654; 2950; 3315; 3692; 3921; 4691; 5315; 6124; 6130; 6132; 6135; 6136; 6141; 6146; 6152; 6156; 6187; 6193; 6201; 6202; 6208; 6228; 7431; 9045; 9349	RPL8; RPS14; RPL4; EIF6; RPS7; RPS5; RPS2; CLTC; RPS8; RPL7A; RPL24; RPL23; RPL22; PKM; DDX3X; RPS23; HSPB1; PARP1; RPL14; RPL11; RPL12; RPL18; RPSA; RPL30; VIM; GSTP1; NCL	1821	1817
5.80275033899e-12	7.11467650258e-11	GO:0009059	b	4	macromolecule biosynthetic process			142; 1213; 1654; 1655; 2521; 2950; 3181; 3183; 3192; 3304; 3312; 3315; 3337; 3692; 3921; 4691; 4839; 5093; 6124; 6130; 6132; 6135; 6136; 6141; 6146; 6152; 6156; 6187; 6193; 6201; 6202; 6208; 6228; 7150; 7157; 7431; 9045; 9188; 9349; 23435; 10432; 10521	FUS; RPL8; RPS14; RPL4; NOP2; EIF6; RPS7; HSPA1B; RPS5; RPS2; CLTC; RPL23; RPS8; DDX17; RPL7A; RPL24; DNAJB1; HNRNPU; TOP1; RPL22; HNRNPA2B1; PCBP1; HNRNPC; HSPA8; DDX3X; RPS23; HSPB1; RBM14; PARP1; RPL14; RPL11; RPL12; RPL18; TARDBP; DDX21; TP53; RPSA; RPL30; VIM; DDX5; GSTP1; NCL	5010	4990
7.08931696865e-11	8.32994743816e-10	GO:0034645	b	4	cellular macromolecule biosynthetic process			142; 1654; 1655; 2521; 3181; 3183; 3192; 3304; 3312; 3315; 3337; 3692; 3921; 4691; 4839; 5093; 6124; 6130; 6132; 6135; 6136; 6141; 6146; 6152; 6156; 6187; 6193; 6201; 6202; 6208; 6228; 7150; 7157; 7431; 9045; 9188; 9349; 23435; 10432; 10521	FUS; RPL8; RPS14; RPL4; NOP2; EIF6; RPS7; HSPA1B; RPS5; RPS2; RPL23; RPS8; DDX17; RPL7A; RPL24; DNAJB1; HNRNPU; TOP1; RPL22; HNRNPA2B1; PCBP1; HNRNPC; HSPA8; DDX3X; RPS23; HSPB1; RBM14; PARP1; RPL14; RPL11; RPL12; RPL18; TARDBP; DDX21; TP53; RPSA; RPL30; VIM; DDX5; NCL	4867	4847
9.17350649263e-11	1.03477153237e-09	GO:0044271	b	4	cellular nitrogen compound biosynthetic process			142; 1654; 1655; 2521; 3181; 3183; 3192; 3304; 3312; 3315; 3337; 3692; 3921; 4691; 4839; 5093; 5315; 6124; 6130; 6132; 6135; 6136; 6141; 6146; 6152; 6156; 6187; 6193; 6201; 6202; 6208; 6228; 7157; 7431; 9045; 9188; 9349; 23435; 10432; 10521	FUS; RPL8; RPS14; RPL4; NOP2; EIF6; RPS7; HSPA1B; RPS5; RPS2; RPS8; DDX17; RPL7A; RPL24; DNAJB1; HNRNPU; RPL23; RPL22; HNRNPA2B1; PCBP1; HNRNPC; PKM; HSPA8; DDX3X; RPS23; HSPB1; RBM14; PARP1; RPL14; RPL11; RPL12; RPL18; TARDBP; DDX21; TP53; RPSA; RPL30; VIM; DDX5; NCL	4906	4885
4.74866041868e-10	9.02245479548e-09	GO:0045296	m	4	cadherin binding			1266; 1654; 3304; 3312; 3337; 5093; 5315; 6130; 6152; 6187; 8407; 9045	RPL7A; DDX3X; CNN3; RPL24; DNAJB1; HSPA8; RPL14; HSPA1B; RPS2; PCBP1; TAGLN2; PKM	329	327
4.21619119274e-09	6.77833814833e-08	GO:0022618	b	5	ribonucleoprotein complex assembly			1654; 3692; 3921; 4839; 6135; 6136; 6152; 6193; 6208; 6228	DDX3X; RPS23; RPSA; RPS14; RPL24; NOP2; EIF6; RPS5; RPL11; RPL12	239	238
7.29115139455e-09	7.34323104737e-08	GO:0071826	b	4	ribonucleoprotein complex subunit organization			1654; 3692; 3921; 4839; 6135; 6136; 6152; 6193; 6208; 6228	DDX3X; RPS23; RPSA; RPS14; RPL24; NOP2; EIF6; RPS5; RPL11; RPL12	253	252
1.53362510958e-08	6.24404508899e-08	GO:0071013	c	4	catalytic step 2 spliceosome			1655; 3181; 3183; 3185; 3187; 3192; 4670	HNRNPU; DDX5; HNRNPH1; HNRNPA2B1; HNRNPC; HNRNPF; HNRNPM	90	90
9.54513547054e-08	8.68299420223e-07	GO:0070925	b	4	organelle assembly			1654; 3064; 3192; 3304; 3692; 3837; 3921; 4839; 6135; 6136; 6152; 6193; 6208; 6228; 10432	NOP2; DDX3X; RPS23; RPSA; RPS14; RPL24; KPNB1; HNRNPU; EIF6; HSPA1B; RPS5; HTT; RPL11; RPL12; RBM14	889	886
2.01230754842e-07	2.62857673513e-06	GO:0043462	b	5	regulation of ATPase activity			1266; 3192; 3301; 3337; 7266; 10294	DNAJA2; DNAJA1; CNN3; DNAJB1; DNAJC7; HNRNPU	79	79
3.16356052077e-07	1.89813631246e-06	GO:1990948	m	5	ubiquitin ligase inhibitor activity			6135; 6201; 9349	RPS7; RPL11; RPL23	5	5
3.89449998841e-07	3.32802726282e-06	GO:0016032	b	4	viral process			1654; 1655; 3304; 3312; 3837; 3921; 5093; 5094; 6449; 7150; 7157; 7431; 23435	KPNB1; DDX3X; RPSA; HSPA1B; HSPA8; TOP1; SGTA; DDX5; PCBP2; PCBP1; TP53; VIM; TARDBP	721	721
6.31258316188e-07	5.99695400378e-06	GO:0055131	m	4	C3HC4-type RING finger domain binding			3301; 3304; 3312	HSPA8; HSPA1B; DNAJA1	6	6
6.31258316188e-07	5.99695400378e-06	GO:0055105	m	4	ubiquitin-protein transferase inhibitor activity			6135; 6201; 9349	RPS7; RPL11; RPL23	6	6
1.61694757484e-06	1.22888015688e-05	GO:0001671	m	4	ATPase activator activity			3301; 3337; 7266; 10294	DNAJA2; DNAJB1; DNAJA1; DNAJC7	27	27
1.94857222256e-06	2.3955976148e-05	GO:0034622	b	5	cellular protein-containing complex assembly			142; 1213; 1654; 3304; 3692; 3921; 201161; 4839; 6135; 6136; 6152; 6193; 6208; 6228; 7157	DDX3X; RPL12; RPSA; RPS14; RPL24; NOP2; PARP1; EIF6; HSPA1B; RPS5; RPL11; CLTC; CENPV; TP53; RPS23	1128	1123
2.23778016719e-06	2.46155818391e-05	GO:0051348	b	5	negative regulation of transferase activity			2950; 3192; 3301; 3315; 6135; 6201; 7157; 9349	DNAJA1; TP53; HSPB1; HNRNPU; RPL23; RPS7; GSTP1; RPL11	268	268
3.02763962368e-06	1.07859661593e-05	GO:1904813	c	4	ficolin-1-rich granule lumen			1654; 2950; 3304; 3312; 3837; 5315	KPNB1; DDX3X; HSPA8; HSPA1B; GSTP1; PKM	125	125
3.2734562907e-06	2.56420742772e-05	GO:0051085	b	4	chaperone cofactor-dependent protein refolding			3304; 3312; 3337; 7266	HSPA1B; DNAJB1; HSPA8; DNAJC7	32	32
1.20054812698e-05	7.6034714709e-05	GO:0060590	m	4	ATPase regulator activity			3301; 3337; 7266; 10294	DNAJA2; DNAJB1; DNAJA1; DNAJC7	44	44
1.99093084796e-05	0.000135499835697	GO:0065003	b	4	protein-containing complex assembly			142; 1213; 1654; 2521; 3304; 3312; 3692; 3921; 201161; 4839; 5315; 6135; 6136; 6152; 6193; 6208; 6228; 7157	NOP2; DDX3X; FUS; RPSA; RPS14; RPL24; HSPA8; PARP1; EIF6; HSPA1B; RPS5; RPS23; RPL11; CLTC; CENPV; RPL12; TP53; PKM	1910	1905
2.63820465242e-05	0.00025062944198	GO:0009890	b	5	negative regulation of biosynthetic process			142; 1213; 1654; 1655; 2950; 3181; 3183; 3192; 3304; 3312; 3337; 3692; 4691; 6208; 7157; 9349	DDX3X; HSPA1B; DNAJB1; HSPA8; PARP1; EIF6; HNRNPU; DDX5; GSTP1; NCL; HNRNPA2B1; CLTC; RPL23; TP53; RPS14; HNRNPC	1571	1571
2.93740937763e-05	0.000266921113011	GO:0051438	b	5	regulation of ubiquitin-protein transferase activity			6135; 6187; 6201; 9349	RPS7; RPL11; RPL23; RPS2	55	55
3.87156530124e-05	0.000116146959037	GO:0031625	m	5	ubiquitin protein ligase binding			3301; 3304; 3312; 5094; 6135; 7157; 9349	DNAJA1; TP53; HSPA8; RPL23; HSPA1B; PCBP2; RPL11	289	289
4.22435469644e-05	0.000339573127521	GO:0019058	b	5	viral life cycle			1654; 1655; 3304; 3837; 3921; 5093; 5094	DDX3X; RPSA; HSPA1B; KPNB1; DDX5; PCBP2; PCBP1	293	293
4.40091292338e-05	0.000271589909608	GO:0051338	b	4	regulation of transferase activity			1654; 2950; 3064; 3181; 3192; 3301; 3315; 6135; 6187; 6201; 7157; 9349	DNAJA1; DDX3X; HSPB1; HNRNPU; RPS2; RPS7; GSTP1; HTT; HNRNPA2B1; RPL23; TP53; RPL11	954	953
4.79389707649e-05	0.000287633824589	GO:0001649	b	4	osteoblast differentiation			1213; 1655; 2091; 3183; 3192; 9188	DDX21; HNRNPU; DDX5; CLTC; HNRNPC; FBL	203	203
5.67367038223e-05	0.000269499343156	GO:0044389	m	4	ubiquitin-like protein ligase binding			3301; 3304; 3312; 5094; 6135; 7157; 9349	DNAJA1; TP53; HSPA8; RPL23; HSPA1B; PCBP2; RPL11	307	307
6.09413399387e-05	0.000182824019816	GO:0005638	c	4	lamin filament			4000; 4001	LMNA; LMNB1	4	4
7.34995200588e-05	0.000548621417582	GO:0051129	b	5	negative regulation of cellular component organization			142; 1654; 3183; 3192; 3304; 3312; 3337; 4000; 7431; 10432	DDX3X; DNAJB1; HSPA8; PARP1; VIM; HNRNPU; HSPA1B; RBM14; LMNA; HNRNPC	701	700
0.000167888777476	0.000860811549966	GO:0043086	b	4	negative regulation of catalytic activity			1266; 1654; 2950; 3192; 3301; 3315; 6135; 6201; 7157; 9349	DNAJA1; DDX3X; CNN3; HSPB1; HNRNPU; RPL23; RPS7; GSTP1; RPL11; TP53	776	774
0.000177109493786	0.000747795640429	GO:0097718	m	4	disordered domain specific binding			1213; 3304; 7157	HSPA1B; TP53; CLTC	34	34
0.000211969044869	0.000604111777877	GO:0031428	c	4	box C/D snoRNP complex			2091; 51602	NOP58; FBL	7	7
0.000211969044869	0.000508725707686	GO:1990247	m	5	N6-methyladenosine-containing RNA binding			3181; 3183	HNRNPC; HNRNPA2B1	7	7
0.00022839386427	0.000619926203019	GO:0032040	c	4	small-subunit processome			2091; 6201; 51602	RPS7; NOP58; FBL	38	37
0.00046649028676	0.00208809937883	GO:0007052	b	4	mitotic spindle organization			1213; 3192; 3304; 3837	HSPA1B; KPNB1; HNRNPU; CLTC	112	112
0.0005505648907	0.0032466266357	GO:0090084	b	5	negative regulation of inclusion body assembly			3304; 3337	HSPA1B; DNAJB1	11	11
0.000586502456209	0.00331294630669	GO:0019079	b	5	viral genome replication			1654; 1655; 5093; 5094	DDX5; PCBP2; DDX3X; PCBP1	119	119
0.000613295273601	0.00266075795624	GO:0048523	b	4	negative regulation of cellular process			142; 1213; 1654; 1655; 2950; 3064; 3181; 3183; 3192; 3301; 3304; 3312; 3315; 3337; 3692; 4000; 4691; 6135; 6152; 6201; 6208; 6449; 7157; 7431; 9349; 23435; 10432	RPS14; HSPA8; EIF6; RPS7; HSPA1B; CLTC; RPL24; DNAJB1; HNRNPU; RPL23; HNRNPA2B1; RBM14; HNRNPC; DDX3X; HSPB1; PARP1; SGTA; RPL11; LMNA; TARDBP; DNAJA1; TP53; VIM; DDX5; GSTP1; HTT; NCL	4670	4652
0.000851725619906	0.00353215624726	GO:0009889	b	4	regulation of biosynthetic process			142; 1213; 1654; 1655; 2521; 2950; 3181; 3183; 3192; 3304; 3312; 3315; 3337; 3692; 3837; 4691; 4839; 5093; 6208; 7157; 7431; 9349; 23435; 10432; 10521	FUS; RPS14; HSPA8; EIF6; HSPA1B; CLTC; DDX17; DNAJB1; HNRNPU; RPL23; HNRNPA2B1; PCBP1; HNRNPC; RBM14; NOP2; DDX3X; HSPB1; KPNB1; PARP1; TARDBP; TP53; VIM; DDX5; GSTP1; NCL	4246	4230
0.00094523708728	0.00386314287845	GO:0048522	b	4	positive regulation of cellular process			142; 1654; 1655; 2521; 2950; 3064; 3181; 3192; 3301; 3304; 3315; 3692; 4000; 201161; 4691; 4839; 5093; 6135; 6187; 6201; 6449; 7157; 7431; 9188; 9349; 23435; 10294; 10432; 10521	FUS; NOP2; EIF6; RPS7; HSPA1B; RPS2; DDX17; HNRNPU; RPL23; HNRNPA2B1; PCBP1; DDX3X; HSPB1; RBM14; PARP1; SGTA; RPL11; CENPV; LMNA; TARDBP; DNAJA2; DDX21; DNAJA1; TP53; VIM; DDX5; GSTP1; HTT; NCL	5324	5307
0.000976469781945	0.0049776142543	GO:0010556	b	5	regulation of macromolecule biosynthetic process			142; 1213; 1654; 1655; 2521; 2950; 3181; 3183; 3192; 3304; 3312; 3315; 3337; 3692; 4691; 4839; 5093; 6208; 7157; 7431; 9349; 23435; 10432; 10521	FUS; RPS14; NOP2; EIF6; HSPA1B; CLTC; DDX17; DNAJB1; HNRNPU; RPL23; HNRNPA2B1; PCBP1; HNRNPC; HSPA8; DDX3X; HSPB1; RBM14; PARP1; TARDBP; TP53; VIM; DDX5; GSTP1; NCL	4031	4015
0.00118883735199	0.00472186103183	GO:0090083	b	4	regulation of inclusion body assembly			3304; 3337	HSPA1B; DNAJB1	16	16
0.00118883735199	0.00376465161462	GO:0023026	m	4	MHC class II protein complex binding			3312; 5315	HSPA8; PKM	16	16
0.00150949676767	0.00701077387652	GO:0034063	b	5	stress granule assembly			1654; 6228	DDX3X; RPS23	18	18
0.00168359237665	0.00733064180668	GO:2001014	b	5	regulation of skeletal muscle cell differentiation			1655; 10521	DDX5; DDX17	19	19
0.0020048765411	0.00734253486481	GO:0002444	b	4	myeloid leukocyte mediated immunity			1654; 2950; 3304; 3312; 3837; 5315; 9188	DDX21; KPNB1; DDX3X; HSPA8; HSPA1B; GSTP1; PKM	558	556
0.00205902163121	0.00449241083174	GO:0050750	m	5	low-density lipoprotein particle receptor binding			1213; 3301	DNAJA1; CLTC	21	21
0.0021889115928	0.00594133146617	GO:0051117	m	4	ATPase binding			2091; 3337; 51602	DNAJB1; NOP58; FBL	80	80
0.0023395401538	0.00838391602648	GO:0050821	b	4	protein stabilization			3304; 6135; 6201; 9349	RPS7; HSPA1B; RPL11; RPL23	173	173
0.00236289996752	0.00881132489229	GO:0033043	b	5	regulation of organelle organization			142; 1213; 3064; 3181; 3183; 3192; 3304; 4000; 201161; 7157; 10432	TP53; HNRNPU; PARP1; HSPA1B; HTT; HNRNPA2B1; CLTC; RBM14; CENPV; LMNA; HNRNPC	1282	1280
0.00247037975779	0.0084956962402	GO:0070841	b	4	inclusion body assembly			3304; 3337	HSPA1B; DNAJB1	23	23
0.00247037975779	0.0062582953864	GO:0070412	m	4	R-SMAD binding			142; 1655	DDX5; PARP1	23	23
0.00268950999722	0.0150612559844	GO:0005791	c	5	rough endoplasmic reticulum			6124; 6141; 6228	RPL4; RPL18; RPS23	87	86
0.00315377319922	0.00749021134816	GO:0070325	m	4	lipoprotein particle receptor binding			1213; 3301	DNAJA1; CLTC	26	26
0.00315648478515	0.00541111677454	GO:0035258	m	5	steroid hormone receptor binding			142; 1655; 2521	DDX5; PARP1; FUS	91	91
0.00327878293311	0.01075135799	GO:0007051	b	4	spindle organization			1213; 3192; 3304; 3837	HSPA1B; KPNB1; HNRNPU; CLTC	190	190
0.00347201641166	0.0109947186369	GO:0009891	b	5	positive regulation of biosynthetic process			142; 1654; 2521; 3181; 3192; 3315; 3692; 4691; 5093; 7157; 7431; 23435; 10432; 10521	DDX17; DDX3X; FUS; HSPB1; RBM14; PARP1; EIF6; HNRNPU; NCL; HNRNPA2B1; PCBP1; TP53; VIM; TARDBP	1983	1974
0.00361177890851	0.00577884625362	GO:0030554	m	5	adenyl nucleotide binding			1654; 1655; 3192; 3301; 3304; 3312; 5315; 7150; 7157; 9188; 10294; 10521	DNAJA2; DDX17; DDX21; DNAJA1; DDX3X; HSPA1B; HSPA8; HNRNPU; TOP1; DDX5; TP53; PKM	1560	1556
0.00376339521133	0.0175625109862	GO:0034774	c	5	secretory granule lumen			1654; 2950; 3312; 3837; 5315	GSTP1; HSPA8; DDX3X; KPNB1; PKM	322	322
0.00381305689027	0.0115496940589	GO:0031326	b	5	regulation of cellular biosynthetic process			142; 1213; 1654; 1655; 2521; 3181; 3183; 3192; 3304; 3312; 3315; 3337; 3692; 4691; 4839; 5093; 6208; 7157; 7431; 9349; 23435; 10432; 10521	FUS; RPS14; NOP2; EIF6; HSPA1B; CLTC; DDX17; DNAJB1; HNRNPU; RPL23; HNRNPA2B1; RBM14; HNRNPC; HSPA8; DDX3X; HSPB1; PCBP1; PARP1; TARDBP; TP53; VIM; DDX5; NCL	4174	4158
0.00446591665903	0.00669887498855	GO:0030515	m	5	snoRNA binding			9188; 51602	DDX21; NOP58	32	31
0.00475972054522	0.0150813617276	GO:0043312	b	4	neutrophil degranulation			1654; 2950; 3304; 3312; 3837; 5315	KPNB1; DDX3X; HSPA8; HSPA1B; GSTP1; PKM	490	488
0.00500127509122	0.0156706619525	GO:0032886	b	4	regulation of microtubule-based process			1213; 3192; 3304; 10432	HSPA1B; HNRNPU; CLTC; RBM14	214	214
0.00508397219052	0.015754727008	GO:1902115	b	4	regulation of organelle assembly			3064; 3192; 3304; 10432	HSPA1B; HTT; HNRNPU; RBM14	216	215
0.00535462803102	0.0127172415737	GO:0051233	c	4	spindle midzone			3192; 201161	CENPV; HNRNPU	34	34
0.00545251034131	0.0158274258519	GO:0002446	b	5	neutrophil mediated immunity			1654; 2950; 3304; 3312; 3837; 5315	KPNB1; DDX3X; HSPA8; HSPA1B; GSTP1; PKM	504	502
0.00571705550622	0.0172573149989	GO:0036230	b	4	granulocyte activation			1654; 2950; 3304; 3312; 3837; 5315	KPNB1; DDX3X; HSPA8; HSPA1B; GSTP1; PKM	509	507
0.00578655382552	0.0129346497276	GO:0042826	m	4	histone deacetylase binding			142; 3304; 7157	HSPA1B; TP53; PARP1	113	113
0.00607448213182	0.016927556874	GO:0006754	b	5	ATP biosynthetic process			142; 3692; 5315	PARP1; EIF6; PKM	115	115
0.00698736339052	0.0205253799597	GO:0051336	b	4	regulation of hydrolase activity			1266; 1654; 3064; 3192; 3301; 3304; 3337; 7157; 7266; 10294	DNAJA2; DNAJA1; DDX3X; CNN3; DNAJB1; DNAJC7; HNRNPU; HSPA1B; HTT; TP53	1273	1270
0.00735333139519	0.0155236996121	GO:0030544	m	4	Hsp70 protein binding			3301; 3337	DNAJB1; DNAJA1	40	40
0.00735333139519	0.00980444186026	GO:0017069	m	5	snRNA binding			3192; 9188	DDX21; HNRNPU	40	40
0.00815461983118	0.0232854986146	GO:0051225	b	4	spindle assembly			3192; 3304; 3837	HSPA1B; KPNB1; HNRNPU	128	128
0.00825726901228	0.0232854986146	GO:1901362	b	4	organic cyclic compound biosynthetic process			142; 1654; 1655; 2521; 3181; 3183; 3192; 3304; 3312; 3337; 3692; 3837; 4691; 4839; 5093; 5315; 6208; 7157; 9188; 9349; 23435; 10432; 10521	FUS; RPS14; HSPA8; EIF6; HSPA1B; DDX17; DNAJB1; HNRNPU; RPL23; HNRNPA2B1; RBM14; HNRNPC; PKM; NOP2; DDX3X; KPNB1; PARP1; PCBP1; TARDBP; DDX21; TP53; DDX5; NCL	4434	4416
0.00843683912702	0.016873678254	GO:0019900	m	4	kinase binding			142; 1213; 2950; 3064; 3315; 6201; 7157	TP53; HSPB1; PARP1; RPS7; GSTP1; HTT; CLTC	724	724
0.0094280419686	0.0377121678744	GO:0001650	c	5	fibrillar center			2091; 7150; 51602	NOP58; TOP1; FBL	135	135
0.0095671598388	0.0252143838742	GO:0034654	b	4	nucleobase-containing compound biosynthetic process			142; 1654; 1655; 2521; 3181; 3183; 3192; 3304; 3312; 3337; 3692; 4691; 4839; 5093; 5315; 6208; 7157; 9188; 9349; 23435; 10432; 10521	FUS; RPS14; NOP2; EIF6; HSPA1B; DDX17; DNAJB1; HNRNPU; RPL23; HNRNPA2B1; RBM14; HNRNPC; PKM; HSPA8; DDX3X; PCBP1; PARP1; TARDBP; DDX21; TP53; DDX5; NCL	4222	4204

[truncated: 5 more sheets: M_JOHD_DOWN, M_JOHD_UP, M_BRAIN_JOHD_DOWN_COMMON, M_SCA1_DOWN, M_SCA1_UP]
